# Supplementary material for: 6-Meth­oxyisobenzofuran-1(3H)-one
Source: Acta Crystallogr Sect E Struct Rep Online. 2012 Sep 26;68(Pt 10):o2995. doi: 10.1107/S1600536812039074 (PMC3470354; doi:10.1107/S1600536812039074)
Supplement: Supplementary file 1 [file e-68-o2995-sup1.cif]

##############################################################################
#                                                                            #
# This CIF contains the data in a paper accepted for publication in          #
# Acta Crystallographica Section E. It conforms to the requirements of       #
# Notes for Authors for Acta Crystallographica Section E, and has been       #
# peer reviewed under the auspices of the IUCr Commission on Journals.       #
#                                                                            #
# Full details of the Crystallographic Information File format               #
# are given in the paper "The Crystallographic Information File (CIF):       #
# a New Standard Archive File for Crystallography" by S. R. Hall, F. H.      #
# Allen and I. D. Brown [Acta Cryst. (1991), A47, 655-685].                  #
#                                                                            #
# The current version of the core CIF dictionary is obtainable from          #
# ftp://ftp.iucr.org/pub/cif_core.dic.                                       #
#                                                                            #
# Software is freely available for graphical display of the structure(s)     #
# in this CIF. For information consult the CIF software page                 #
# http://www.iucr.org/resources/cif/software.                                #
#                                                                            #
# This file may be used for bona fide research purposes within the           #
# scientific community so long as proper attribution is given to the journal # 
# article from which it was obtained.                                        #
#                                                                            #
##############################################################################
data_I
_audit_creation_method     'WinGX routine CIF_UPDATE'
_chemical_name_systematic
;
6-Methoxyisobenzofuran-1(3<i>H</i>)-one
;
_chemical_name_common     ?
_chemical_formula_moiety     'C9 H8 O3'
_chemical_formula_sum     'C9 H8 O3'
_chemical_formula_iupac     'C9 H8 O3'
_chemical_formula_weight     164.15
_space_group_crystal_system     monoclinic
_space_group_name_H-M_alt     'P 21/c'
_space_group_name_Hall     '-P 2ybc'
loop_
    _space_group_symop_operation_xyz
    'x, y, z'
    '-x, y+1/2, -z+1/2'
    '-x, -y, -z'
    'x, -y-1/2, z-1/2'
_cell_length_a     9.2922(19)
_cell_length_b     8.4982(12)
_cell_length_c     9.786(2)
_cell_angle_alpha     90
_cell_angle_beta     90.471(15)
_cell_angle_gamma     90
_cell_volume     772.8(2)
_cell_formula_units_Z     4
_cell_measurement_reflns_used     3082
_cell_measurement_theta_min     2.10
_cell_measurement_theta_max     27.48
_cell_measurement_temperature     293(2)
_exptl_crystal_description     prism
_exptl_crystal_colour     colourless
_exptl_crystal_size_max     0.276
_exptl_crystal_size_mid     0.17
_exptl_crystal_size_min     0.123
_exptl_crystal_density_diffrn     1.411
_exptl_crystal_density_method     'not measured'
_exptl_crystal_F_000     344
_exptl_absorpt_coefficient_mu     0.107
_exptl_absorpt_correction_type     none
_exptl_special_details     ?
_diffrn_ambient_temperature     293(2)
_diffrn_radiation_type     MoK\a
_diffrn_radiation_wavelength     0.71073
_diffrn_radiation_monochromator     graphite
_diffrn_measurement_device_type     'Nonius KappaCCD'
_diffrn_measurement_method     'CCD rotation images, thick slices'
_diffrn_detector_area_resol_mean     9
_diffrn_reflns_number     3304
_diffrn_reflns_av_R_equivalents     0.0363
_diffrn_reflns_theta_min     2.19
_diffrn_reflns_theta_max     27.48
_diffrn_reflns_theta_full     27.48
_diffrn_measured_fraction_theta_max     0.983
_diffrn_measured_fraction_theta_full     0.983
_diffrn_reflns_limit_h_min     -12
_diffrn_reflns_limit_h_max     12
_diffrn_reflns_limit_k_min     -10
_diffrn_reflns_limit_k_max     11
_diffrn_reflns_limit_l_min     -12
_diffrn_reflns_limit_l_max     12
_diffrn_reflns_reduction_process
;
Scaled and merged with Sortav
R.H. Blessing, (1987) Cryst. Rev. 1, 3-58
R.H. Blessing, (1989) J. Appl. Cryst. 22, 396-397
;
_refine_special_details
;
Refinement of <i>F</i>^2^ against ALL reflections. The weighted <i>R</i>-factor
<i>wR</i> and goodness of fit <i>S</i> are based on <i>F</i>^2^, conventional
<i>R</i>-factors <i>R</i> are based on <i>F</i>, with <i>F</i> set to zero for
negative <i>F</i>^2^. The threshold expression of <i>F</i>^2^ >
\s(<i>F</i>^2^) is used only for calculating <i>R</i>-factors(gt) <i>etc</i>.
and is not relevant to the choice of reflections for refinement.
<i>R</i>-factors based on <i>F</i>^2^ are statistically about twice as large
as those based on <i>F</i>, and <i>R</i>- factors based on ALL data will be
even larger.
;
_reflns_number_total     1741
_reflns_number_gt     1285
_reflns_threshold_expression     >2sigma(I)
_refine_ls_structure_factor_coef     Fsqd
_refine_ls_matrix_type     full
_refine_ls_R_factor_all     0.0694
_refine_ls_R_factor_gt     0.0504
_refine_ls_wR_factor_ref     0.1659
_refine_ls_goodness_of_fit_ref     1.122
_refine_ls_restrained_S_all     1.122
_refine_ls_number_reflns     1741
_refine_ls_number_parameters     109
_refine_ls_number_restraints     0
_refine_ls_hydrogen_treatment     constr
_refine_ls_weighting_scheme     calc
_refine_ls_weighting_details
         'calc w=1/[\s^2^(Fo^2^)+(0.0943P)^2^+0.0320P] where P=(Fo^2^+2Fc^2^)/3'
_atom_sites_solution_hydrogens     geom
_atom_sites_solution_primary     direct
_atom_sites_solution_secondary     difmap
_refine_ls_shift/su_max     0
_refine_ls_shift/su_mean     0
_refine_diff_density_max     0.202
_refine_diff_density_min     -0.184
_refine_ls_extinction_method     none
loop_
    _atom_type_symbol
    _atom_type_description
    _atom_type_scat_dispersion_real
    _atom_type_scat_dispersion_imag
    _atom_type_scat_source
    C C 0.0033 0.0016 'International Tables Vol C Tables 4.2.6.8 and 6.1.1.4'
    H H 0 0 'International Tables Vol C Tables 4.2.6.8 and 6.1.1.4'
    O O 0.0106 0.006 'International Tables Vol C Tables 4.2.6.8 and 6.1.1.4'
_computing_data_collection     'COLLECT (Nonius, 2000)'
_computing_cell_refinement     'DENZO-SMN (Otwinowski & Minor, 1997)'
_computing_data_reduction     'DENZO-SMN (Otwinowski & Minor, 1997)'
_computing_structure_solution     'SHELXS97 (Sheldrick, 2008)'
_computing_structure_refinement     'SHELXL97 (Sheldrick, 2008)'
_computing_molecular_graphics     'ORTEP-3 for Windows (Farrugia, 1997)'
_computing_publication_material     'WinGX (Farrugia, 1999)'
loop_
    _atom_site_type_symbol
    _atom_site_label
    _atom_site_fract_x
    _atom_site_fract_y
    _atom_site_fract_z
    _atom_site_U_iso_or_equiv
    _atom_site_adp_type
    _atom_site_calc_flag
    _atom_site_refinement_flags
    _atom_site_occupancy
    _atom_site_disorder_assembly
    _atom_site_disorder_group
    O O1 0.93834(12) 0.04009(14) 0.16871(11) 0.0695(4) Uani d . 1 . .
    O O2 0.79489(14) -0.11746(14) 0.04458(12) 0.0752(4) Uani d . 1 . .
    O O3 0.54600(12) 0.40633(13) -0.19372(11) 0.0699(4) Uani d . 1 . .
    C C1 0.83141(17) 0.0134(2) 0.07489(15) 0.0612(4) Uani d . 1 . .
    C C2 0.77893(16) 0.16711(17) 0.02593(13) 0.0552(4) Uani d . 1 . .
    C C3 0.67205(15) 0.19885(18) -0.07089(14) 0.0569(4) Uani d . 1 . .
    H H3 0.6212 0.1185 -0.114 0.068 Uiso calc R 1 . .
    C C4 0.64497(16) 0.35569(18) -0.09995(14) 0.0568(4) Uani d . 1 . .
    C C5 0.72174(17) 0.47477(18) -0.03217(16) 0.0632(4) Uani d . 1 . .
    H H5 0.7013 0.5794 -0.0524 0.076 Uiso calc R 1 . .
    C C6 0.82660(17) 0.44069(19) 0.06357(16) 0.0639(4) Uani d . 1 . .
    H H6 0.8766 0.5208 0.108 0.077 Uiso calc R 1 . .
    C C7 0.85594(16) 0.28364(18) 0.09213(14) 0.0572(4) Uani d . 1 . .
    C C8 0.96195(18) 0.2080(2) 0.18656(16) 0.0663(5) Uani d . 1 . .
    H H8A 1.0596 0.2365 0.1624 0.08 Uiso calc R 1 . .
    H H8B 0.9448 0.2392 0.2804 0.08 Uiso calc R 1 . .
    C C9 0.45913(19) 0.2893(2) -0.25875(18) 0.0730(5) Uani d . 1 . .
    H H9A 0.3942 0.3389 -0.3222 0.11 Uiso calc R 1 . .
    H H9B 0.4051 0.2336 -0.191 0.11 Uiso calc R 1 . .
    H H9C 0.5197 0.2169 -0.3067 0.11 Uiso calc R 1 . .
loop_
    _atom_site_aniso_label
    _atom_site_aniso_U_11
    _atom_site_aniso_U_22
    _atom_site_aniso_U_33
    _atom_site_aniso_U_12
    _atom_site_aniso_U_13
    _atom_site_aniso_U_23
    O1 0.0805(7) 0.0576(7) 0.0702(7) 0.0088(5) -0.0046(5) 0.0056(5)
    O2 0.0934(9) 0.0475(7) 0.0847(8) 0.0000(5) 0.0030(6) 0.0033(5)
    O3 0.0797(7) 0.0492(7) 0.0804(7) -0.0024(5) -0.0172(6) 0.0022(5)
    C1 0.0700(9) 0.0536(9) 0.0602(8) 0.0018(7) 0.0085(7) 0.0018(6)
    C2 0.0635(8) 0.0479(8) 0.0541(7) 0.0004(6) 0.0070(6) 0.0000(6)
    C3 0.0651(8) 0.0457(8) 0.0599(8) -0.0047(6) 0.0027(6) -0.0034(6)
    C4 0.0635(8) 0.0480(8) 0.0588(8) -0.0014(6) -0.0003(6) -0.0001(6)
    C5 0.0757(9) 0.0428(8) 0.0708(9) 0.0005(6) -0.0035(7) -0.0013(6)
    C6 0.0734(9) 0.0496(8) 0.0686(9) -0.0049(7) -0.0032(7) -0.0081(7)
    C7 0.0633(8) 0.0524(9) 0.0561(7) -0.0001(6) 0.0046(6) -0.0021(6)
    C8 0.0728(9) 0.0610(10) 0.0649(9) 0.0037(7) -0.0022(7) -0.0042(7)
    C9 0.0790(10) 0.0593(10) 0.0805(10) -0.0097(8) -0.0147(8) 0.0019(8)
_geom_special_details
;
All e.s.d.'s (except the e.s.d. in the dihedral angle between two l.s. planes)
are estimated using the full covariance matrix. The cell e.s.d.'s are taken
into account individually in the estimation of e.s.d.'s in distances, angles
and torsion angles; correlations between e.s.d.'s in cell parameters are only
used when they are defined by crystal symmetry. An approximate (isotropic)
treatment of cell e.s.d.'s is used for estimating e.s.d.'s involving l.s.
planes.
;
loop_
    _geom_bond_atom_site_label_1
    _geom_bond_atom_site_label_2
    _geom_bond_site_symmetry_2
    _geom_bond_distance
    _geom_bond_publ_flag
    O1 C1 . 1.366(2) ?
    O1 C8 . 1.454(2) ?
    O2 C1 . 1.199(2) ?
    O3 C4 . 1.3635(19) ?
    O3 C9 . 1.427(2) ?
    C1 C2 . 1.473(2) ?
    C2 C7 . 1.380(2) ?
    C2 C3 . 1.393(2) ?
    C3 C4 . 1.385(2) ?
    C3 H3 . 0.93 ?
    C4 C5 . 1.402(2) ?
    C5 C6 . 1.377(2) ?
    C5 H5 . 0.93 ?
    C6 C7 . 1.390(2) ?
    C6 H6 . 0.93 ?
    C7 C8 . 1.491(2) ?
    C8 H8A . 0.97 ?
    C8 H8B . 0.97 ?
    C9 H9A . 0.96 ?
    C9 H9B . 0.96 ?
    C9 H9C . 0.96 ?
loop_
    _geom_angle_atom_site_label_1
    _geom_angle_atom_site_label_2
    _geom_angle_atom_site_label_3
    _geom_angle_site_symmetry_1
    _geom_angle_site_symmetry_3
    _geom_angle
    _geom_angle_publ_flag
    C1 O1 C8 . . 110.59(12) ?
    C4 O3 C9 . . 117.14(13) ?
    O2 C1 O1 . . 121.50(16) ?
    O2 C1 C2 . . 130.52(17) ?
    O1 C1 C2 . . 107.98(14) ?
    C7 C2 C3 . . 122.97(15) ?
    C7 C2 C1 . . 108.34(15) ?
    C3 C2 C1 . . 128.69(14) ?
    C4 C3 C2 . . 116.94(14) ?
    C4 C3 H3 . . 121.5 ?
    C2 C3 H3 . . 121.5 ?
    O3 C4 C3 . . 124.20(14) ?
    O3 C4 C5 . . 115.37(14) ?
    C3 C4 C5 . . 120.43(15) ?
    C6 C5 C4 . . 121.64(15) ?
    C6 C5 H5 . . 119.2 ?
    C4 C5 H5 . . 119.2 ?
    C5 C6 C7 . . 118.38(15) ?
    C5 C6 H6 . . 120.8 ?
    C7 C6 H6 . . 120.8 ?
    C2 C7 C6 . . 119.63(15) ?
    C2 C7 C8 . . 108.60(14) ?
    C6 C7 C8 . . 131.77(14) ?
    O1 C8 C7 . . 104.50(12) ?
    O1 C8 H8A . . 110.9 ?
    C7 C8 H8A . . 110.9 ?
    O1 C8 H8B . . 110.9 ?
    C7 C8 H8B . . 110.9 ?
    H8A C8 H8B . . 108.9 ?
    O3 C9 H9A . . 109.5 ?
    O3 C9 H9B . . 109.5 ?
    H9A C9 H9B . . 109.5 ?
    O3 C9 H9C . . 109.5 ?
    H9A C9 H9C . . 109.5 ?
    H9B C9 H9C . . 109.5 ?
loop_
    _geom_torsion_atom_site_label_1
    _geom_torsion_atom_site_label_2
    _geom_torsion_atom_site_label_3
    _geom_torsion_atom_site_label_4
    _geom_torsion_site_symmetry_1
    _geom_torsion_site_symmetry_2
    _geom_torsion_site_symmetry_3
    _geom_torsion_site_symmetry_4
    _geom_torsion
    _geom_torsion_publ_flag
    C8 O1 C1 O2 . . . . 179.83(13) ?
    C8 O1 C1 C2 . . . . -0.01(16) ?
    O2 C1 C2 C7 . . . . -179.93(15) ?
    O1 C1 C2 C7 . . . . -0.11(16) ?
    O2 C1 C2 C3 . . . . -0.6(3) ?
    O1 C1 C2 C3 . . . . 179.23(12) ?
    C7 C2 C3 C4 . . . . 0.2(2) ?
    C1 C2 C3 C4 . . . . -179.01(12) ?
    C9 O3 C4 C3 . . . . 4.2(2) ?
    C9 O3 C4 C5 . . . . -176.13(13) ?
    C2 C3 C4 O3 . . . . 178.74(12) ?
    C2 C3 C4 C5 . . . . -0.9(2) ?
    O3 C4 C5 C6 . . . . -178.97(12) ?
    C3 C4 C5 C6 . . . . 0.7(2) ?
    C4 C5 C6 C7 . . . . 0.2(2) ?
    C3 C2 C7 C6 . . . . 0.6(2) ?
    C1 C2 C7 C6 . . . . 179.99(12) ?
    C3 C2 C7 C8 . . . . -179.21(12) ?
    C1 C2 C7 C8 . . . . 0.18(16) ?
    C5 C6 C7 C2 . . . . -0.8(2) ?
    C5 C6 C7 C8 . . . . 178.95(14) ?
    C1 O1 C8 C7 . . . . 0.11(15) ?
    C2 C7 C8 O1 . . . . -0.18(15) ?
    C6 C7 C8 O1 . . . . -179.96(14) ?
loop_
    _geom_hbond_atom_site_label_D
    _geom_hbond_atom_site_label_H
    _geom_hbond_atom_site_label_A
    _geom_hbond_site_symmetry_A
    _geom_hbond_distance_DH
    _geom_hbond_distance_HA
    _geom_hbond_distance_DA
    _geom_hbond_angle_DHA
    C9 H9B O2 3_655 0.96 2.55 3.490(2) 164.9
    C8 H8B Cg1 4_575 0.97 2.84 3.637(2) 140.0
    C9 H9C Cg1 4_576 0.96 2.91 3.744(2) 146.0
_iucr_refine_instructions_details
;
TITL compA1 in P 21/c
CELL  0.71073   9.2922   8.4982   9.7862   90.000   90.471   90.000
ZERR     4.00   0.0019   0.0012   0.0020    0.000    0.015    0.000
LATT   1
SYMM  - X, 1/2 + Y, 1/2 - Z
SFAC  C    H    O
UNIT  36   32   12
MERG   2
MPLA  9 C1 C2 C3 C4 C5 C6 C7 C8 O1 O2 O3 C9
MPLA  11 C1 C2 C3 C4 C5 C6 C7 C8 O1 O2 C9 O3
MPLA  12 C1 C2 C3 C4 C5 C6 C7 C8 O1 O2 C9 O3
EQIV $1 1-x,-y,-z
HTAB C9 O2_$1
FMAP   2
PLAN   20
ACTA
BOND
BOND   $H
CONF
L.S.  25
TEMP    20.00
WGHT    0.094300    0.032000
FVAR       5.28535
O1    3    0.938336    0.040094    0.168707    11.00000    0.08054    0.05759 =
         0.07025    0.00563   -0.00463    0.00881
O2    3    0.794895   -0.117458    0.044584    11.00000    0.09335    0.04750 =
         0.08465    0.00328    0.00298    0.00001
O3    3    0.545998    0.406326   -0.193722    11.00000    0.07974    0.04916 =
         0.08043    0.00222   -0.01725   -0.00242
C1    1    0.831406    0.013439    0.074887    11.00000    0.06996    0.05355 =
         0.06020    0.00178    0.00853    0.00178
C2    1    0.778933    0.167106    0.025930    11.00000    0.06350    0.04792 =
         0.05414   -0.00001    0.00699    0.00042
C3    1    0.672051    0.198855   -0.070891    11.00000    0.06510    0.04566 =
         0.05991   -0.00345    0.00270   -0.00470
AFIX  43
H3    2    0.621219    0.118452   -0.114029    11.00000   -1.20000
AFIX   0
C4    1    0.644974    0.355691   -0.099952    11.00000    0.06346    0.04802 =
         0.05881   -0.00012   -0.00029   -0.00136
C5    1    0.721740    0.474766   -0.032171    11.00000    0.07575    0.04285 =
         0.07083   -0.00131   -0.00352    0.00050
AFIX  43
H5    2    0.701338    0.579390   -0.052366    11.00000   -1.20000
AFIX   0
C6    1    0.826600    0.440686    0.063565    11.00000    0.07336    0.04957 =
         0.06864   -0.00811   -0.00319   -0.00491
AFIX  43
H6    2    0.876575    0.520778    0.108026    11.00000   -1.20000
AFIX   0
C7    1    0.855936    0.283639    0.092134    11.00000    0.06327    0.05241 =
         0.05610   -0.00207    0.00464   -0.00014
C8    1    0.961948    0.207994    0.186560    11.00000    0.07279    0.06104 =
         0.06490   -0.00415   -0.00225    0.00371
AFIX  23
H8A   2    1.059577    0.236458    0.162405    11.00000   -1.20000
H8B   2    0.944787    0.239170    0.280374    11.00000   -1.20000
AFIX   0
C9    1    0.459134    0.289348   -0.258753    11.00000    0.07902    0.05927 =
         0.08052    0.00194   -0.01473   -0.00971
AFIX  33
H9A   2    0.394160    0.338911   -0.322226    11.00000   -1.50000
H9B   2    0.405069    0.233584   -0.191036    11.00000   -1.50000
H9C   2    0.519736    0.216853   -0.306745    11.00000   -1.50000
HKLF    4
REM  compA1 in P 21/c
REM R1 =  0.0504 for   1285 Fo > 4sig(Fo)  and  0.0694 for all   1741 data
REM    109 parameters refined using      0 restraints
END
WGHT      0.0943      0.0320
REM Highest difference peak  0.202,  deepest hole -0.184,  1-sigma level  0.044
Q1    1   0.4532  0.3487 -0.3784  11.00000  0.05    0.14
Q2    1   0.4407  0.4914 -0.2802  11.00000  0.05    0.14
Q3    1   0.3605  0.3786 -0.2945  11.00000  0.05    0.13
Q4    1   0.5473  0.5463 -0.2249  11.00000  0.05    0.13
Q5    1   0.6472  0.6006 -0.0213  11.00000  0.05    0.12
Q6    1   0.6606  0.6192 -0.0608  11.00000  0.05    0.12
Q7    1   0.5111  0.4196 -0.0956  11.00000  0.05    0.11
Q8    1   0.6559  0.5694 -0.1702  11.00000  0.05    0.10
Q9    1   0.4317  0.0989 -0.3530  11.00000  0.05    0.10
Q10   1   0.4697  0.5278 -0.1899  11.00000  0.05    0.10
Q11   1   0.5429  0.1793  0.0396  11.00000  0.05    0.09
Q12   1   0.4453  0.4242 -0.0966  11.00000  0.05    0.09
Q13   1   0.5606  0.2624 -0.1540  11.00000  0.05    0.09
Q14   1   0.5005  0.1407 -0.2290  11.00000  0.05    0.09
Q15   1   0.5812  0.5245  0.0637  11.00000  0.05    0.08
Q16   1   0.8961 -0.1228  0.1369  11.00000  0.05    0.08
Q17   1   0.5767  0.2818  0.0114  11.00000  0.05    0.08
Q18   1   0.6227  0.1863  0.0580  11.00000  0.05    0.08
Q19   1   0.8684 -0.2213  0.1258  11.00000  0.05    0.08
Q20   1   0.3619  0.2726 -0.1728  11.00000  0.05    0.08
;
data_global
_journal_date_recd_electronic     2012-09-04
_journal_date_accepted     2012-09-12
_journal_name_full     'Acta Crystallographica, Section E'
_journal_year     2012
_journal_volume     68
_journal_issue     10
_journal_page_first     o2995
_journal_page_last     o2995
_journal_paper_category     QO
_journal_paper_doi     10.1107/S1600536812039074
_journal_coeditor_code     CV5338
_publ_contact_author_name     'Teixeira, R\'obson R.'
_publ_contact_author_address
;
Departamento de Qu\'imica--UFV
Vi\,cosa MG,
Brazil
;
_publ_contact_author_email     'robsonr.teixeira@ufv.br or silvana@ufu.br'
_publ_contact_author_fax     '+55-34-3239-4208'
_publ_contact_author_phone     '+55-34-3239-4444'
_publ_section_title
;
6-Methoxyisobenzofuran-1(3<i>H</i>)-one
;
loop_
    _publ_author_name
    _publ_author_address
    'Pereira, Jorge L.'
;
Departamento de Qu\'imica--UFV
Vi\,cosa,
MG,
Brazil
;
    'Teixeira, R\'obson R.'
;
Departamento de Qu\'imica--UFV
Vi\,cosa,
MG,
Brazil
;
    'Guilardi, Silvana'
;
Instituto de Qu\'imica--UFU
Uberl\^andia
MG
Brazil
;
    'Paix\~ao, Drielly A.'
;
Instituto de Qu\'imica--UFU
Uberl\^andia
MG
Brazil
;
