# Supplementary material for: 6-Meth­oxyisobenzofuran-1(3H)-one
Source: Acta Crystallogr Sect E Struct Rep Online. 2012 Sep 26;68(Pt 10):o2995. doi: 10.1107/S1600536812039074 (PMC3470354; doi:10.1107/S1600536812039074)
Supplement: Supplementary file 2 [file e-68-o2995-Isup2.hkl]

# 
# h,k,l, Fc-squared, Fo-squared, sigma(Fo-squared) and status flag 
# 
data_I
_shelx_title ' compA1 in P 21/c' 
_shelx_refln_list_code          4 
_shelx_F_calc_maximum       35.11 
_exptl_crystal_F_000       344.00 
_reflns_d_resolution_high  0.7702 
 
loop_ 
 _symmetry_equiv_pos_as_xyz 
 'x, y, z' 
 '-x, y+1/2, -z+1/2' 
 '-x, -y, -z' 
 'x, -y-1/2, z-1/2' 
 
_cell_length_a     9.2922 
_cell_length_b     8.4982 
_cell_length_c     9.7862 
_cell_angle_alpha  90.000 
_cell_angle_beta   90.471 
_cell_angle_gamma  90.000 
 
_shelx_F_squared_multiplier     1.000 
 
loop_ 
 _refln_index_h 
 _refln_index_k 
 _refln_index_l 
 _refln_F_squared_calc 
 _refln_F_squared_meas 
 _refln_F_squared_sigma 
 _refln_observed_status 
   1   0   0      218.24       -0.08      0.08 o 
   2   0   0      264.03      260.35      4.43 o 
   3   0   0      974.35      876.23     22.27 o 
   4   0   0       32.87       27.47      0.66 o 
   5   0   0       92.06       88.82      1.69 o 
   6   0   0      144.05      162.45      2.82 o 
   7   0   0       32.85       35.07      0.87 o 
   8   0   0      120.53      136.87      2.83 o 
   9   0   0        0.24        0.53      0.27 o 
  10   0   0       40.10       45.30      1.40 o 
  11   0   0        0.23        0.48      0.49 o 
  12   0   0        1.04        0.67      0.58 o 
   2   1   0       41.36       37.19      0.66 o 
   3   1   0      269.80      222.66      2.85 o 
   4   1   0      394.02      366.64      4.79 o 
   5   1   0       69.49       77.46      1.05 o 
   6   1   0       16.98       17.56      0.70 o 
   7   1   0       49.42       52.33      1.47 o 
   8   1   0        1.98        1.72      0.21 o 
   9   1   0       20.66       22.54      0.58 o 
  10   1   0        7.88        7.11      0.37 o 
  11   1   0        3.34        2.54      0.41 o 
  12   1   0        0.44       -0.32      0.56 o 
   0   2   0        0.07        0.55      0.11 o 
   1   2   0      511.24      439.46      7.69 o 
   2   2   0      400.45      317.26      4.41 o 
   3   2   0      217.17      185.19      2.44 o 
   4   2   0        4.89        6.59      0.21 o 
   5   2   0        0.66        0.37      0.32 o 
   6   2   0       29.09       28.87      0.53 o 
   7   2   0        4.40        5.17      0.78 o 
   8   2   0       22.14       21.68      0.60 o 
   9   2   0       51.18       57.19      1.22 o 
  10   2   0        2.59        2.24      0.37 o 
  11   2   0       11.43        9.89      0.60 o 
   1   3   0        9.58        7.54      0.25 o 
   2   3   0      301.60      272.38      3.89 o 
   3   3   0      597.65      559.63     38.32 o 
   4   3   0       82.68       86.86      2.36 o 
   5   3   0      200.35      212.76     12.29 o 
   6   3   0       63.15       61.86      1.94 o 
   7   3   0       20.19       22.12      0.71 o 
   8   3   0        2.84        2.34      0.24 o 
   9   3   0        0.34       -0.05      0.27 o 
  10   3   0       23.93       26.60      1.22 o 
  11   3   0        0.66       -0.14      0.38 o 
   0   4   0       58.70       52.04      1.58 o 
   1   4   0      701.50      724.63     17.39 o 
   2   4   0      110.99      119.48      5.49 o 
   3   4   0       12.67       12.44      0.31 o 
   4   4   0       11.62       10.44      0.35 o 
   5   4   0      151.21      154.41      5.20 o 
   6   4   0        3.58        3.92      0.50 o 
   7   4   0       63.15       74.89      1.58 o 
   8   4   0        1.40        1.31      0.41 o 
   9   4   0       35.02       40.95      1.06 o 
  10   4   0        1.20        1.07      0.32 o 
  11   4   0        0.20       -0.73      0.73 o 
   1   5   0      184.64      200.25      9.90 o 
   2   5   0      513.84      539.36     26.14 o 
   3   5   0       17.11       15.87      0.59 o 
   4   5   0        0.80        0.70      0.19 o 
   5   5   0       14.95       14.11      0.54 o 
   6   5   0        1.31        1.62      0.47 o 
   7   5   0       23.59       25.43      0.73 o 
   8   5   0       43.02       45.97      0.99 o 
   9   5   0        2.58        2.40      0.25 o 
  10   5   0        4.52        3.12      0.49 o 
   0   6   0        6.19        4.31      0.76 o 
   1   6   0       19.46       17.80      0.92 o 
   2   6   0      203.24      210.36     15.14 o 
   3   6   0       68.12       65.79      2.86 o 
   4   6   0        2.40        2.33      0.25 o 
   5   6   0        0.13       -0.12      0.21 o 
   6   6   0        0.09        0.00      0.31 o 
   7   6   0        9.29        8.82      1.11 o 
   8   6   0        0.76        0.69      0.27 o 
   9   6   0        0.04        0.09      0.27 o 
  10   6   0        0.17       -0.54      0.54 o 
   1   7   0      336.82      390.12     23.64 o 
   2   7   0       98.44      106.59      4.74 o 
   3   7   0       67.39       82.92      4.20 o 
   4   7   0       15.56       15.87      1.80 o 
   5   7   0        0.23        0.21      0.35 o 
   6   7   0       39.66       41.94      2.15 o 
   7   7   0        3.36        3.53      0.31 o 
   8   7   0        0.06       -0.08      0.28 o 
   9   7   0        2.93        2.57      0.71 o 
   0   8   0        4.14        4.45      0.53 o 
   1   8   0        1.62        1.24      0.22 o 
   2   8   0       13.49       11.17      1.13 o 
   3   8   0        4.87        4.99      0.99 o 
   4   8   0        0.33        0.84      0.22 o 
   5   8   0        2.85        3.40      0.73 o 
   6   8   0        0.31        0.63      0.78 o 
   7   8   0        0.17        0.29      0.31 o 
   8   8   0        2.35        1.51      0.45 o 
   1   9   0        2.03        1.86      0.26 o 
   2   9   0        0.03       -0.16      0.24 o 
   3   9   0        0.38        0.11      0.22 o 
   4   9   0        4.09        3.97      1.12 o 
   5   9   0        0.02        0.13      0.31 o 
   6   9   0        0.20        0.30      0.29 o 
   0  10   0       10.98       12.76      1.44 o 
   1  10   0        5.81        6.08      0.48 o 
   2  10   0        2.51        2.53      0.41 o 
   3  10   0        2.94        2.60      0.34 o 
   4  10   0        0.75        0.98      0.33 o 
   5  10   0        0.82        0.92      0.45 o 
 -11   1   1        2.33        1.61      0.31 o 
 -10   1   1        4.98        5.69      0.34 o 
  -9   1   1        1.10        0.96      0.25 o 
  -8   1   1        5.53        6.59      0.55 o 
  -7   1   1      218.50      234.20      2.74 o 
  -6   1   1       23.95       23.79      0.45 o 
  -5   1   1       10.48        8.84      0.37 o 
  -4   1   1        2.80        2.13      0.14 o 
  -3   1   1     1002.51      943.44     37.88 o 
  -2   1   1       47.55       45.71      0.95 o 
  -1   1   1       27.44       27.11      0.62 o 
   0   1   1       64.71       56.40      1.27 o 
   2   1   1       27.90       24.54      0.85 o 
   3   1   1       84.04       78.80      1.10 o 
   4   1   1       65.07       65.77      0.88 o 
   6   1   1        3.97        3.18      0.15 o 
   7   1   1       13.12       13.88      0.36 o 
   8   1   1       27.12       30.39      0.67 o 
   9   1   1        5.66        6.15      0.37 o 
  10   1   1        0.13       -0.04      0.30 o 
  11   1   1        8.32        7.36      0.43 o 
 -11   2   1        1.57        1.41      0.43 o 
 -10   2   1        0.03       -0.17      0.27 o 
  -9   2   1        0.05        0.05      0.22 o 
  -8   2   1        6.49        6.24      0.28 o 
  -7   2   1       15.74       17.34      0.45 o 
  -6   2   1       16.61       15.40      0.41 o 
  -5   2   1       23.73       24.59      0.44 o 
  -4   2   1      726.60      675.44     21.39 o 
  -3   2   1       22.48       21.65      0.45 o 
  -2   2   1     1192.37     1128.12     49.92 o 
   1   2   1       35.97       43.98      0.78 o 
   3   2   1       13.41       17.57      0.34 o 
   4   2   1      169.49      164.32      2.19 o 
   5   2   1       90.72       93.36      1.33 o 
   6   2   1       25.67       29.00      0.49 o 
   7   2   1        0.89        0.17      0.31 o 
   8   2   1        5.08        4.84      0.33 o 
   9   2   1        5.65        4.96      0.33 o 
  10   2   1       33.63       36.00      1.00 o 
  11   2   1        0.97        0.95      0.38 o 
 -11   3   1        4.99        4.22      0.99 o 
 -10   3   1        2.98        2.80      0.32 o 
  -9   3   1        4.22        3.72      0.30 o 
  -8   3   1        1.04        1.50      0.22 o 
  -7   3   1        0.61        0.49      0.15 o 
  -6   3   1      111.72      130.10      2.77 o 
  -5   3   1       22.15       22.09      0.64 o 
  -4   3   1      484.82      519.08     10.03 o 
  -3   3   1      108.13       97.34      3.01 o 
  -2   3   1      558.44      551.02      9.30 o 
  -1   3   1        4.37        4.56      0.17 o 
   0   3   1      534.32      562.78     14.47 o 
   1   3   1      118.21      104.10      5.55 o 
   3   3   1       27.09       30.87      0.62 o 
   4   3   1      334.24      360.87      7.57 o 
   5   3   1        1.91        2.03      0.16 o 
   6   3   1        5.17        4.82      0.23 o 
   7   3   1       11.99       12.20      0.34 o 
   8   3   1        6.12        7.31      0.73 o 
   9   3   1       16.51       16.91      0.52 o 
  10   3   1       15.98       16.93      0.72 o 
  11   3   1        0.11       -0.43      0.44 o 
 -11   4   1        1.50        2.22      1.01 o 
 -10   4   1        2.46        1.70      0.29 o 
  -9   4   1        3.31        3.07      0.43 o 
  -8   4   1        0.89        0.62      0.20 o 
  -7   4   1        6.84        6.05      0.43 o 
  -6   4   1        9.50        9.30      0.32 o 
  -5   4   1      119.05      132.18      4.96 o 
  -4   4   1        3.54        3.32      0.21 o 
  -3   4   1      209.79      227.42     11.13 o 
  -2   4   1       77.98       75.56      1.32 o 
  -1   4   1      335.79      355.96     10.01 o 
   0   4   1       63.88       62.22      1.33 o 
   1   4   1      370.38      378.86     15.23 o 
   2   4   1        2.42        2.45      0.18 o 
   3   4   1      286.12      374.61     11.32 o 
   4   4   1       64.14       68.17      2.14 o 
   5   4   1        6.64        6.37      0.25 o 
   6   4   1        0.29        0.23      0.16 o 
   7   4   1       20.07       22.96      0.93 o 
   8   4   1       11.10       10.73      0.41 o 
   9   4   1        4.51        3.81      0.40 o 
  10   4   1        0.43        0.43      0.33 o 
  11   4   1        0.02       -0.14      0.50 o 
 -10   5   1        0.33        0.14      0.37 o 
  -9   5   1        5.80        6.24      0.37 o 
  -8   5   1       57.22       62.76      1.38 o 
  -7   5   1        0.01        0.31      0.25 o 
  -6   5   1       26.57       28.14      1.32 o 
  -5   5   1        1.49        1.33      0.36 o 
  -4   5   1      207.86      207.51      5.62 o 
  -3   5   1      113.73      121.50      6.21 o 
  -2   5   1       27.26       30.56      0.61 o 
  -1   5   1        2.00        1.99      0.18 o 
   0   5   1       49.75       59.18      2.81 o 
   1   5   1      101.97      107.08      4.77 o 
   2   5   1      455.75      434.82     30.70 o 
   3   5   1        0.02       -0.17      0.17 o 
   4   5   1      106.12      115.40      6.49 o 
   5   5   1        7.45        9.51      1.12 o 
   6   5   1      175.47      198.20      4.80 o 
   7   5   1       28.74       28.77      1.02 o 
   8   5   1        2.37        2.56      0.29 o 
   9   5   1        0.00        0.17      0.20 o 
  10   5   1        1.89        1.35      0.38 o 
 -10   6   1        1.09        0.97      0.49 o 
  -9   6   1        4.82        4.31      0.60 o 
  -8   6   1       43.24       46.32      3.14 o 
  -7   6   1        2.51        3.30      0.43 o 
  -6   6   1       11.50       12.14      1.16 o 
  -5   6   1        1.46        1.05      0.22 o 
  -4   6   1      103.49      108.42      6.09 o 
  -3   6   1       17.99       18.80      0.49 o 
  -2   6   1       40.57       42.99      2.29 o 
  -1   6   1      290.91      325.39     20.80 o 
   0   6   1       73.01       79.54      5.08 o 
   1   6   1       11.94       17.32      0.55 o 
   2   6   1      143.65      144.11      8.28 o 
   3   6   1        1.78        1.73      0.43 o 
   4   6   1       15.63       14.09      0.74 o 
   5   6   1        0.51        0.23      0.25 o 
   6   6   1      128.41      136.92      9.57 o 
   7   6   1       27.45       27.10      0.70 o 
   8   6   1        5.11        4.07      0.50 o 
   9   6   1        0.93        0.53      0.28 o 
  10   6   1        1.98        0.75      0.49 o 
  -9   7   1        1.91        1.62      0.48 o 
  -8   7   1        0.29        0.52      0.31 o 
  -7   7   1        2.28        1.47      0.82 o 
  -6   7   1        8.89        8.84      0.91 o 
  -5   7   1      123.01      130.13      9.23 o 
  -4   7   1        9.56        9.78      0.74 o 
  -3   7   1      212.96      230.05     13.57 o 
  -2   7   1       14.08       14.86      1.76 o 
  -1   7   1        0.43        0.42      0.26 o 
   0   7   1       24.73       26.90      2.38 o 
   1   7   1      177.82      187.99     12.62 o 
   2   7   1       20.68       21.67      1.36 o 
   3   7   1      326.37      366.10     24.14 o 
   4   7   1       15.51       16.58      1.79 o 
   5   7   1        1.80        1.85      0.28 o 
   6   7   1        0.42        0.44      0.35 o 
   7   7   1        6.21        4.58      0.32 o 
   8   7   1        4.11        3.32      0.32 o 
   9   7   1        0.46        0.38      0.35 o 
  -8   8   1        0.05       -0.27      0.44 o 
  -7   8   1        1.49        1.70      0.34 o 
  -6   8   1        1.72        0.90      0.31 o 
  -5   8   1        0.53        0.23      0.24 o 
  -4   8   1      139.14      158.09     13.09 o 
  -3   8   1       18.85       21.34      1.93 o 
  -2   8   1        2.45        2.08      0.24 o 
  -1   8   1       62.53       64.08      4.30 o 
   0   8   1        0.79        0.79      0.30 o 
   1   8   1       24.17       25.04      2.50 o 
   2   8   1      248.61      289.85     23.54 o 
   3   8   1        1.17       -0.13      0.22 o 
   4   8   1        4.70        3.30      0.28 o 
   5   8   1        2.41        3.12      0.31 o 
   6   8   1        0.01       -0.15      0.24 o 
   7   8   1        2.99        2.40      0.30 o 
   8   8   1        1.31        1.82      0.63 o 
  -6   9   1        4.53        3.98      0.58 o 
  -5   9   1        3.03        3.60      0.56 o 
  -4   9   1        0.41       -0.01      0.26 o 
  -3   9   1        0.00        0.35      0.26 o 
  -2   9   1        5.33        4.67      0.80 o 
  -1   9   1        0.05       -0.22      0.22 o 
   0   9   1        4.76        4.37      1.20 o 
   1   9   1        0.59        1.36      0.27 o 
   2   9   1        2.63        2.82      0.39 o 
   3   9   1        4.42        5.60      0.76 o 
   4   9   1        8.45        9.63      1.92 o 
   5   9   1        5.38        5.45      0.91 o 
   6   9   1        9.70        9.42      0.79 o 
  -5  10   1        2.19        1.88      0.51 o 
  -4  10   1        0.16        0.08      0.52 o 
  -3  10   1       21.65       24.99      2.28 o 
  -2  10   1        1.77        0.84      0.37 o 
  -1  10   1       12.99       15.42      1.88 o 
   0  10   1        2.33        2.69      0.33 o 
   1  10   1       26.99       33.50      1.25 o 
   2  10   1        0.13       -0.10      0.35 o 
   3  10   1        6.48        5.97      0.45 o 
   4  10   1        0.00        0.18      0.41 o 
   5  10   1        0.17        0.29      0.63 o 
 -11   0   2        0.06        0.29      0.48 o 
 -10   0   2        9.85       10.33      0.64 o 
  -9   0   2        1.22        1.26      0.30 o 
  -8   0   2       52.12       61.47      1.46 o 
  -7   0   2       34.78       36.74      0.86 o 
  -6   0   2        0.17        0.29      0.16 o 
  -5   0   2      121.25      130.88      2.24 o 
  -4   0   2       72.31       79.46      1.46 o 
  -3   0   2      290.21      301.71      5.15 o 
  -1   0   2        2.77        3.01      0.12 o 
   0   0   2     1232.66     1221.16     44.66 o 
   2   0   2      241.71      217.18      4.16 o 
   3   0   2       86.85       80.89      1.56 o 
   4   0   2      447.15      464.72      8.50 o 
   5   0   2      193.74      177.22      3.14 o 
   7   0   2        2.45        2.51      0.28 o 
   8   0   2      127.28      143.48      2.91 o 
   9   0   2        4.09        3.84      0.39 o 
  10   0   2        6.11        7.55      0.52 o 
  11   0   2        1.10        1.07      0.38 o 
 -11   1   2        6.16        6.33      0.52 o 
 -10   1   2        0.01       -0.27      0.27 o 
  -9   1   2        9.23        9.27      0.37 o 
  -8   1   2        5.05        5.33      0.42 o 
  -7   1   2       22.69       24.23      0.46 o 
  -6   1   2       64.04       68.21      0.97 o 
  -5   1   2       78.19       78.27      1.06 o 
  -4   1   2        2.27        3.06      0.15 o 
  -3   1   2      540.26      529.54      7.77 o 
  -2   1   2        0.06        0.03      0.08 o 
   0   1   2        6.14        4.08      0.13 o 
   1   1   2      671.78      549.46     24.84 o 
   2   1   2      905.95      787.15     11.23 o 
   3   1   2      136.73      146.35      1.98 o 
   4   1   2       73.68       75.44      0.97 o 
   5   1   2      127.88      132.99      2.93 o 
   6   1   2       14.18       12.98      0.55 o 
   7   1   2       34.72       32.42      0.61 o 
   8   1   2       19.51       19.48      0.56 o 
   9   1   2       27.66       31.45      0.73 o 
  10   1   2        1.16        0.76      0.32 o 
  11   1   2        1.13        1.15      0.33 o 
 -11   2   2       14.70       14.66      1.30 o 
 -10   2   2        4.32        3.42      0.41 o 
  -9   2   2        0.71        0.64      0.19 o 
  -8   2   2        2.47        2.66      0.26 o 
  -7   2   2        0.44        0.30      0.17 o 
  -6   2   2       17.97       18.82      0.42 o 
  -5   2   2       64.52       62.07      0.90 o 
  -4   2   2        3.30        2.53      0.20 o 
  -3   2   2      205.63      181.54      2.27 o 
  -2   2   2       81.72       72.05      2.11 o 
  -1   2   2      285.85      232.65      3.94 o 
   0   2   2      565.45      444.10     14.91 o 
   1   2   2      187.03      158.64      4.99 o 
   2   2   2       75.13       66.68      1.91 o 
   3   2   2        1.92        2.56      0.28 o 
   4   2   2      242.04      261.10      3.55 o 
   5   2   2       15.69       14.54      0.34 o 
   6   2   2      101.17      103.68      1.47 o 
   7   2   2      111.44      122.99      1.71 o 
   8   2   2       11.30       11.68      0.36 o 
   9   2   2       53.68       61.87      1.33 o 
  10   2   2        3.42        3.33      0.38 o 
  11   2   2        0.23        0.06      0.36 o 
 -11   3   2        0.00        0.01      0.52 o 
 -10   3   2        0.07       -0.11      0.27 o 
  -9   3   2        3.69        3.53      0.62 o 
  -8   3   2        7.24        7.84      0.33 o 
  -7   3   2       34.97       35.28      1.64 o 
  -6   3   2       16.92       17.31      0.39 o 
  -5   3   2      112.18      106.66      2.24 o 
  -4   3   2       67.88       59.70      1.09 o 
  -3   3   2        0.59        0.78      0.19 o 
  -2   3   2        1.88        1.46      0.19 o 
  -1   3   2        0.02        0.29      0.18 o 
   0   3   2      307.92      262.56     10.67 o 
   1   3   2      674.99      627.83     15.20 o 
   2   3   2      172.06      188.58      4.05 o 
   3   3   2      442.23      489.49      8.87 o 
   4   3   2      249.82      252.72      3.33 o 
   5   3   2       56.64       60.02      0.96 o 
   6   3   2       22.49       23.39      1.20 o 
   7   3   2        2.83        2.80      0.24 o 
   8   3   2       85.79       99.44      2.05 o 
   9   3   2        2.32        2.07      0.27 o 
  10   3   2        3.71        3.32      0.34 o 
  11   3   2        0.02        0.55      0.43 o 
 -11   4   2        4.93        4.00      1.20 o 
 -10   4   2        0.29       -0.08      0.31 o 
  -9   4   2       23.59       27.42      1.48 o 
  -8   4   2        1.70        1.58      0.23 o 
  -7   4   2       27.19       29.72      0.62 o 
  -6   4   2        5.86        5.18      0.60 o 
  -5   4   2        6.19        6.67      0.32 o 
  -4   4   2       23.27       23.06      0.98 o 
  -3   4   2      379.78      385.35     17.01 o 
  -2   4   2        6.18        5.25      0.68 o 
  -1   4   2      360.31      387.22      9.08 o 
   0   4   2       70.33       74.82      5.63 o 
   1   4   2        0.05        0.28      0.13 o 
   2   4   2        4.00        2.87      0.33 o 
   3   4   2      411.21      454.87      7.91 o 
   4   4   2       19.16       21.75      0.41 o 
   5   4   2      116.80      123.92      3.54 o 
   6   4   2        1.37        1.02      0.21 o 
   7   4   2      140.30      151.59      5.91 o 
   8   4   2        2.02        1.87      0.24 o 
   9   4   2        0.88        0.55      0.25 o 
  10   4   2        3.25        2.90      0.35 o 
  11   4   2        0.13        0.23      0.44 o 
 -10   5   2       12.95       11.36      0.78 o 
  -9   5   2        5.42        5.60      0.37 o 
  -8   5   2        2.25        2.41      0.59 o 
  -7   5   2        1.53        1.76      0.22 o 
  -6   5   2        0.04        0.29      0.45 o 
  -5   5   2        5.04        4.80      0.32 o 
  -4   5   2      198.14      210.84      3.28 o 
  -3   5   2       36.31       38.59      3.98 o 
  -2   5   2       14.96       17.03      1.34 o 
  -1   5   2      270.69      284.92      9.97 o 
   0   5   2      531.51      527.35     61.86 o 
   1   5   2       38.35       39.45      2.34 o 
   2   5   2        4.37        3.32      0.17 o 
   3   5   2       41.94       40.89      2.47 o 
   4   5   2        0.04        0.00      0.15 o 
   5   5   2       48.43       45.28      1.58 o 
   6   5   2       83.30       89.93      1.49 o 
   7   5   2       19.48       21.34      0.54 o 
   8   5   2       20.38       20.48      0.89 o 
   9   5   2        2.07        1.83      0.33 o 
  10   5   2        0.00        0.02      0.31 o 
  -9   6   2        3.15        2.51      0.36 o 
  -8   6   2        0.06       -0.13      0.27 o 
  -7   6   2        1.18        1.14      0.45 o 
  -6   6   2        0.67        1.07      0.32 o 
  -5   6   2       27.27       26.35      1.02 o 
  -4   6   2       88.62       91.59      3.42 o 
  -3   6   2       12.70       10.30      2.14 o 
  -2   6   2       14.48       14.50      0.91 o 
  -1   6   2       13.45       11.00      0.32 o 
   0   6   2      188.41      180.16     13.58 o 
   1   6   2       78.92       83.40      4.58 o 
   2   6   2        2.57        2.57      0.22 o 
   3   6   2        1.99        2.14      0.47 o 
   4   6   2        0.03        0.12      0.17 o 
   5   6   2       22.24       22.44      1.48 o 
   6   6   2        5.50        6.32      0.76 o 
   7   6   2        0.01        0.02      0.21 o 
   8   6   2        1.24        0.69      0.27 o 
   9   6   2        0.58        0.44      0.36 o 
  -9   7   2        1.58        1.01      0.55 o 
  -8   7   2        9.65        7.78      0.82 o 
  -7   7   2        0.09       -0.30      0.30 o 
  -6   7   2        3.32        2.70      0.52 o 
  -5   7   2       26.90       30.56      3.93 o 
  -4   7   2       36.75       41.73      3.34 o 
  -3   7   2      169.20      194.75      9.22 o 
  -2   7   2        3.09        3.48      0.71 o 
  -1   7   2      328.10      376.53     27.67 o 
   0   7   2      109.38      119.05      4.87 o 
   1   7   2       90.47      117.03      8.77 o 
   2   7   2       24.06       28.15      2.76 o 
   3   7   2        0.36        0.76      0.28 o 
   4   7   2       79.09       87.30      8.34 o 
   5   7   2        3.86        3.91      0.27 o 
   6   7   2        0.00       -0.12      0.19 o 
   7   7   2       15.11       13.15      1.12 o 
   8   7   2        0.57        0.21      0.27 o 
   9   7   2        0.00        0.38      0.39 o 
  -8   8   2        0.19       -0.07      0.42 o 
  -7   8   2        0.31        0.61      0.35 o 
  -6   8   2        0.15        0.01      0.62 o 
  -5   8   2        4.54        4.46      0.37 o 
  -4   8   2        7.41        6.35      0.44 o 
  -3   8   2        2.55        1.80      0.33 o 
  -2   8   2        3.27        2.74      0.46 o 
  -1   8   2        0.67        0.54      0.19 o 
   0   8   2        9.38        7.82      0.76 o 
   1   8   2        2.41        3.68      0.67 o 
   2   8   2        0.33        1.67      0.20 o 
   3   8   2        9.85       11.54      2.16 o 
   4   8   2        0.08       -0.01      0.18 o 
   5   8   2        0.01        0.18      0.17 o 
   6   8   2        6.17        5.32      0.47 o 
   7   8   2        0.02        0.50      0.33 o 
   8   8   2        1.06        0.85      0.41 o 
  -6   9   2        0.72        0.03      0.44 o 
  -5   9   2        0.03        0.11      0.34 o 
  -4   9   2        0.28        0.46      0.26 o 
  -3   9   2        3.43        3.35      0.46 o 
  -2   9   2        0.71        1.73      0.54 o 
  -1   9   2        0.27        0.26      0.39 o 
   0   9   2        0.24        0.21      0.21 o 
   1   9   2        1.31        0.62      0.17 o 
   2   9   2        9.45        9.40      0.59 o 
   3   9   2        0.22        0.78      0.16 o 
   4   9   2        0.13        0.13      0.35 o 
   5   9   2        6.63        6.30      1.23 o 
   6   9   2        0.38        1.18      0.36 o 
  -4  10   2        0.92        0.75      0.67 o 
  -3  10   2        2.91        2.83      0.49 o 
  -2  10   2        7.47        6.34      0.47 o 
  -1  10   2        3.70        3.30      0.39 o 
   0  10   2        2.83        3.22      0.32 o 
   1  10   2        4.35        3.95      0.85 o 
   2  10   2        1.56        2.23      0.41 o 
   3  10   2        1.45        1.99      0.45 o 
   4  10   2        1.99        2.56      0.60 o 
 -11   1   3        0.05        0.09      0.52 o 
 -10   1   3        2.17        2.39      0.30 o 
  -9   1   3       29.91       32.22      0.75 o 
  -8   1   3        3.90        4.06      0.23 o 
  -7   1   3        0.03       -0.11      0.37 o 
  -6   1   3        0.12        0.02      0.17 o 
  -5   1   3      111.81      118.99      1.53 o 
  -4   1   3       14.27       14.78      0.28 o 
  -3   1   3       61.37       55.20      1.53 o 
  -2   1   3       54.86       52.34      0.72 o 
   0   1   3       19.80       16.42      0.37 o 
   1   1   3      114.09      107.03      1.70 o 
   2   1   3       54.09       57.91      2.16 o 
   4   1   3        0.72        2.17      0.50 o 
   5   1   3       72.27       69.05      1.66 o 
   6   1   3       91.47       99.62      1.42 o 
   7   1   3        4.85        4.18      0.23 o 
   8   1   3        0.36        0.03      0.18 o 
   9   1   3       38.77       42.12      0.96 o 
  10   1   3        0.59        0.33      0.26 o 
  11   1   3        0.17       -0.02      0.37 o 
 -11   2   3        0.20        0.15      0.64 o 
 -10   2   3        1.17        1.00      0.30 o 
  -9   2   3        1.33        1.32      0.24 o 
  -8   2   3        0.05        0.08      0.22 o 
  -7   2   3       18.71       20.22      0.50 o 
  -6   2   3      111.28      116.02      1.57 o 
  -5   2   3        4.48        3.15      0.17 o 
  -4   2   3      207.29      200.83      3.20 o 
  -3   2   3      462.26      434.28     13.97 o 
  -2   2   3      602.28      554.97     10.86 o 
  -1   2   3        5.35        5.09      0.26 o 
   0   2   3     1064.70      972.75     25.13 o 
   1   2   3        1.28        0.56      0.10 o 
   2   2   3      438.06      447.49      7.52 o 
   3   2   3      224.18      201.46      3.04 o 
   4   2   3       55.68       66.89      1.37 o 
   5   2   3        9.12       10.58      0.29 o 
   6   2   3       27.81       29.20      0.69 o 
   7   2   3       12.31       12.46      0.65 o 
   8   2   3      106.36      118.50      4.96 o 
   9   2   3        5.48        4.96      0.37 o 
  10   2   3        0.49       -0.09      0.28 o 
  11   2   3        0.19        0.07      0.44 o 
 -11   3   3        1.14        1.70      1.25 o 
 -10   3   3        0.08        0.47      0.30 o 
  -9   3   3        0.57        0.24      0.46 o 
  -8   3   3       25.54       30.12      1.02 o 
  -7   3   3        3.62        4.52      0.24 o 
  -6   3   3      112.24      125.81      5.28 o 
  -5   3   3       30.29       27.38      1.31 o 
  -4   3   3      187.24      193.61      6.64 o 
  -3   3   3        6.92        7.05      0.22 o 
  -2   3   3      108.00      104.86      1.58 o 
  -1   3   3       30.57       25.95      0.88 o 
   1   3   3        0.60        0.76      0.11 o 
   2   3   3      502.89      526.01     24.36 o 
   3   3   3       10.85       11.63      0.29 o 
   4   3   3        9.78        7.43      0.21 o 
   5   3   3       16.93       13.25      0.58 o 
   6   3   3        9.05       10.37      0.31 o 
   7   3   3       38.27       42.66      0.78 o 
   8   3   3       62.69       71.91      4.80 o 
   9   3   3        1.40        1.11      0.23 o 
  10   3   3        0.06        0.50      0.27 o 
  11   3   3        0.80        0.39      1.07 o 
 -10   4   3        0.81        0.60      0.50 o 
  -9   4   3        2.51        2.97      0.34 o 
  -8   4   3        1.23        0.85      0.24 o 
  -7   4   3       33.99       36.19      0.72 o 
  -6   4   3        2.63        2.48      0.28 o 
  -5   4   3       54.11       65.35      2.29 o 
  -4   4   3       35.15       34.57      2.25 o 
  -3   4   3      119.66      120.64      2.69 o 
  -2   4   3       20.45       20.88      0.55 o 
  -1   4   3      283.12      291.59      8.23 o 
   0   4   3       29.61       31.55      2.40 o 
   1   4   3      260.30      322.47      5.94 o 
   2   4   3      139.69      156.33      4.45 o 
   3   4   3        0.00       -0.04      0.12 o 
   4   4   3       10.03        9.14      0.26 o 
   5   4   3       73.18       76.51      1.14 o 
   6   4   3       39.45       41.27      0.78 o 
   7   4   3        6.27        6.74      0.28 o 
   8   4   3        0.77        0.35      0.35 o 
   9   4   3        1.19        1.45      0.47 o 
  10   4   3        2.04        2.03      0.42 o 
 -10   5   3       10.45        9.65      0.88 o 
  -9   5   3        0.94        0.68      0.32 o 
  -8   5   3        1.43        1.28      0.27 o 
  -7   5   3        0.94        0.86      0.23 o 
  -6   5   3       36.48       41.70      2.84 o 
  -5   5   3       44.16       46.68      0.80 o 
  -4   5   3        9.94       12.11      0.74 o 
  -3   5   3        5.66        5.70      0.43 o 
  -2   5   3       36.44       40.68      2.28 o 
  -1   5   3       24.22       24.82      0.53 o 
   0   5   3      336.54      304.68     22.73 o 
   1   5   3        6.77        8.42      0.93 o 
   2   5   3      136.27      156.86      6.78 o 
   3   5   3       17.71       19.72      1.41 o 
   4   5   3      258.61      296.55     25.42 o 
   5   5   3       67.39       62.89      3.31 o 
   6   5   3        4.30        4.00      0.23 o 
   7   5   3        0.43        0.14      0.19 o 
   8   5   3        6.05        5.48      0.32 o 
   9   5   3        0.44        0.25      0.33 o 
  10   5   3        2.65        2.67      0.47 o 
  -9   6   3        2.98        2.97      0.43 o 
  -8   6   3        4.80        4.74      0.37 o 
  -7   6   3        2.59        1.85      0.40 o 
  -6   6   3       38.09       41.37      0.92 o 
  -5   6   3        9.94        8.24      0.91 o 
  -4   6   3        3.02        3.30      0.53 o 
  -3   6   3      111.01      118.44      9.57 o 
  -2   6   3       34.87       33.15      0.96 o 
  -1   6   3        0.07        0.27      0.14 o 
   0   6   3       84.68       79.68      4.66 o 
   1   6   3       27.50       28.61      2.22 o 
   2   6   3        5.72        6.16      0.44 o 
   3   6   3       17.65       14.47      1.50 o 
   4   6   3      203.25      207.10     12.37 o 
   5   6   3       78.86       81.32      4.67 o 
   6   6   3       18.78       17.76      0.71 o 
   7   6   3        3.53        2.19      0.36 o 
   8   6   3        5.60        6.08      0.34 o 
   9   6   3        0.06        0.14      0.24 o 
  -8   7   3        1.90        1.37      0.40 o 
  -7   7   3       27.42       28.83      0.86 o 
  -6   7   3        1.58        1.23      0.38 o 
  -5   7   3      125.91      142.26      3.13 o 
  -4   7   3        3.69        3.52      0.33 o 
  -3   7   3        1.02        0.46      0.33 o 
  -2   7   3       20.80       21.23      2.13 o 
  -1   7   3       76.74       76.41      5.86 o 
   0   7   3       20.92       22.04      0.59 o 
   1   7   3      434.13      484.66     23.95 o 
   2   7   3       10.52       11.02      1.25 o 
   3   7   3        0.28        0.66      0.22 o 
   4   7   3        0.02       -0.11      0.12 o 
   5   7   3       12.33       11.50      0.89 o 
   6   7   3        9.92       10.45      0.51 o 
   7   7   3        0.31        0.05      0.24 o 
   8   7   3        0.45        0.71      0.28 o 
  -7   8   3        0.05       -0.35      0.38 o 
  -6   8   3       43.74       37.46      1.19 o 
  -5   8   3        5.34        5.16      1.25 o 
  -4   8   3        5.01        5.33      0.59 o 
  -3   8   3       28.82       30.66      2.18 o 
  -2   8   3        0.68        0.86      0.48 o 
  -1   8   3       12.54       12.52      0.85 o 
   0   8   3      226.51      257.94      6.39 o 
   1   8   3        1.21        0.54      0.31 o 
   2   8   3       10.02        7.72      1.18 o 
   3   8   3        1.98        2.60      0.34 o 
   4   8   3        0.02        0.39      0.67 o 
   5   8   3        4.49        4.85      0.85 o 
   6   8   3        2.86        3.09      0.26 o 
   7   8   3        1.76        1.89      0.29 o 
  -6   9   3        0.00       -0.34      0.34 o 
  -5   9   3        0.21        0.25      0.37 o 
  -4   9   3        2.55        2.68      0.42 o 
  -3   9   3        0.17        0.55      0.34 o 
  -2   9   3        1.54        1.18      0.27 o 
  -1   9   3        1.08        1.65      0.88 o 
   0   9   3        3.72        3.23      0.40 o 
   1   9   3        2.46        3.55      0.32 o 
   2   9   3        9.11        8.71      0.66 o 
   3   9   3       11.41       14.08      0.68 o 
   4   9   3       15.25       16.46      1.63 o 
   5   9   3        0.19        0.10      0.39 o 
   6   9   3        0.98        0.64      0.41 o 
  -4  10   3        0.60        0.72      0.91 o 
  -3  10   3        8.51        6.78      1.42 o 
  -2  10   3        1.45        1.60      0.34 o 
  -1  10   3       16.98       17.90      0.72 o 
   0  10   3        0.00       -0.28      0.32 o 
   1  10   3       10.07        8.84      0.47 o 
   2  10   3        0.00       -0.13      0.29 o 
   3  10   3        0.01        0.07      0.96 o 
   4  10   3        0.11        0.51      0.57 o 
 -11   0   4        0.00       -0.69      0.69 o 
 -10   0   4       12.99       13.45      0.74 o 
  -9   0   4       10.01       10.46      0.63 o 
  -8   0   4        0.67        0.28      0.25 o 
  -7   0   4        5.94        6.91      0.34 o 
  -6   0   4        7.58        7.45      0.31 o 
  -5   0   4      101.06      117.44      2.07 o 
  -3   0   4        4.66        2.94      0.20 o 
   0   0   4        9.43        7.86      0.38 o 
   1   0   4        5.08        5.05      0.30 o 
   2   0   4      393.89      407.21      8.97 o 
   3   0   4      509.70      443.05      8.08 o 
   5   0   4        6.56        4.61      0.26 o 
   6   0   4      176.60      179.36      3.84 o 
   7   0   4       22.20       21.77      0.79 o 
   8   0   4       12.06       12.06      0.68 o 
   9   0   4        5.04        4.24      0.50 o 
  10   0   4        0.24        0.10      0.34 o 
 -11   1   4        0.94        0.44      0.76 o 
 -10   1   4        0.75        0.47      0.26 o 
  -9   1   4        8.56        8.27      0.38 o 
  -8   1   4        6.93        9.35      0.34 o 
  -7   1   4        6.97        7.87      0.38 o 
  -6   1   4        0.09       -0.07      0.22 o 
  -5   1   4       60.98       71.88      1.00 o 
  -4   1   4        0.81        2.21      0.45 o 
  -2   1   4        8.73        8.15      0.21 o 
  -1   1   4      284.35      250.37      3.69 o 
   0   1   4      257.90      210.57      3.19 o 
   1   1   4       37.92       43.67      0.91 o 
   2   1   4       41.77       42.98      0.91 o 
   3   1   4      200.24      215.65      3.14 o 
   4   1   4       30.01       27.85      0.48 o 
   5   1   4       25.20       22.46      0.43 o 
   6   1   4       37.59       37.15      1.02 o 
   7   1   4      113.37      129.32      2.24 o 
   8   1   4        1.30        0.96      0.28 o 
   9   1   4        6.37        5.99      0.35 o 
  10   1   4        0.82        0.23      0.43 o 
  11   1   4        0.01       -0.33      0.78 o 
 -11   2   4        0.17       -1.01      1.01 o 
 -10   2   4        0.13       -0.26      0.31 o 
  -9   2   4        0.30        0.10      0.25 o 
  -8   2   4        4.18        3.89      0.27 o 
  -7   2   4       18.80       19.34      0.49 o 
  -6   2   4        0.05        0.09      0.16 o 
  -5   2   4       35.27       36.10      0.63 o 
  -4   2   4       32.33       29.62      0.96 o 
  -3   2   4       38.27       32.10      0.52 o 
  -2   2   4       40.19       31.16      0.99 o 
  -1   2   4       54.53       47.94      1.98 o 
   0   2   4       23.05       18.71      0.41 o 
   1   2   4       30.75       29.67      0.56 o 
   2   2   4      350.86      380.74      6.15 o 
   3   2   4       57.73       54.73      1.01 o 
   4   2   4      234.06      241.69      7.86 o 
   5   2   4      122.84      122.44      1.70 o 
   6   2   4       21.75       23.21      0.47 o 
   7   2   4      151.85      166.17      3.31 o 
   8   2   4        5.49        5.33      0.30 o 
   9   2   4        0.93        0.94      0.44 o 
  10   2   4        0.43        0.65      0.38 o 
  11   2   4        0.31       -0.38      0.74 o 
 -10   3   4        0.17        0.82      0.35 o 
  -9   3   4        4.49        3.84      0.30 o 
  -8   3   4        2.66        2.21      0.46 o 
  -7   3   4       11.13       11.72      0.44 o 
  -6   3   4        7.66        7.47      0.34 o 
  -5   3   4        0.13        0.18      0.19 o 
  -4   3   4        1.11        0.90      0.14 o 
  -3   3   4        1.39        2.21      0.15 o 
  -2   3   4       80.25       78.01      1.22 o 
  -1   3   4      255.18      240.16      3.78 o 
   0   3   4       42.30       41.92      1.88 o 
   1   3   4      246.94      242.04      3.70 o 
   2   3   4      242.85      237.71      3.67 o 
   3   3   4       32.34       32.95      0.70 o 
   4   3   4       60.35       69.75      1.19 o 
   5   3   4        4.04        4.62      0.19 o 
   6   3   4      179.58      205.42      4.36 o 
   7   3   4        4.89        4.80      0.25 o 
   8   3   4       12.21       11.29      0.38 o 
   9   3   4        0.00        0.06      0.22 o 
  10   3   4        1.28        0.75      0.35 o 
 -10   4   4        0.62        0.66      0.37 o 
  -9   4   4        3.05        3.00      0.31 o 
  -8   4   4        1.12        0.97      0.28 o 
  -7   4   4        0.88        1.00      0.21 o 
  -6   4   4        5.86        5.98      0.59 o 
  -5   4   4       97.14      103.15      4.42 o 
  -4   4   4        0.53        0.65      0.24 o 
  -3   4   4       56.98       62.70      1.27 o 
  -2   4   4        0.32       -0.20      0.20 o 
  -1   4   4       16.13       15.25      0.45 o 
   0   4   4       17.85       17.36      0.95 o 
   1   4   4      436.43      438.66      9.15 o 
   2   4   4       25.25       27.73      0.61 o 
   3   4   4      101.33       98.37      3.10 o 
   4   4   4        0.07        0.25      0.12 o 
   5   4   4      298.88      312.19     14.62 o 
   6   4   4        0.32        0.48      0.17 o 
   7   4   4        1.32        0.01      0.18 o 
   8   4   4       12.38       12.82      0.43 o 
   9   4   4        0.64        0.52      0.21 o 
  10   4   4        1.24        1.34      0.41 o 
 -10   5   4        1.51        0.89      0.50 o 
  -9   5   4        0.00       -0.06      0.34 o 
  -8   5   4        0.00       -0.19      0.43 o 
  -7   5   4        0.63        0.32      0.26 o 
  -6   5   4       45.06       51.48      0.94 o 
  -5   5   4        1.11        1.28      0.28 o 
  -4   5   4       16.94       18.89      0.65 o 
  -3   5   4      104.72      112.65      5.70 o 
  -2   5   4      213.45      242.60     10.29 o 
  -1   5   4       17.59       16.05      1.08 o 
   0   5   4       15.02       14.70      0.36 o 
   1   5   4       37.45       37.30      4.13 o 
   2   5   4        0.52        0.58      0.35 o 
   3   5   4       48.67       41.92      2.46 o 
   4   5   4       92.04       97.14      5.78 o 
   5   5   4       61.64       71.18      2.34 o 
   6   5   4       48.70       47.37      2.60 o 
   7   5   4        5.04        5.70      0.29 o 
   8   5   4        0.04        0.20      0.22 o 
   9   5   4        0.00        0.37      0.23 o 
  10   5   4        0.11        0.02      0.73 o 
  -9   6   4        0.70       -0.50      0.50 o 
  -8   6   4        0.10        0.61      0.29 o 
  -7   6   4        4.44        4.31      0.33 o 
  -6   6   4       26.09       30.24      0.77 o 
  -5   6   4        3.08        2.76      0.40 o 
  -4   6   4       16.29       19.26      0.52 o 
  -3   6   4        3.85        2.75      0.57 o 
  -2   6   4       72.72       76.68      1.46 o 
  -1   6   4       42.50       42.31      1.82 o 
   0   6   4        0.40        0.40      0.24 o 
   1   6   4        4.58        5.36      0.47 o 
   2   6   4        0.54        0.36      0.16 o 
   3   6   4       28.11       26.29      3.05 o 
   4   6   4       12.40       15.83      0.94 o 
   5   6   4        0.29        0.71      0.19 o 
   6   6   4        3.09        2.79      0.22 o 
   7   6   4        2.08        2.14      0.25 o 
   8   6   4        1.31        1.09      0.34 o 
   9   6   4        0.16        0.10      0.48 o 
  -8   7   4        0.19        0.23      0.47 o 
  -7   7   4        5.71        4.76      0.37 o 
  -6   7   4        6.47        7.66      0.71 o 
  -5   7   4       48.56       51.57      1.21 o 
  -4   7   4        4.32        4.15      0.41 o 
  -3   7   4      172.26      202.25      9.73 o 
  -2   7   4       50.44       52.36      3.94 o 
  -1   7   4       55.89       64.18      3.85 o 
   0   7   4       14.06       14.41      1.72 o 
   1   7   4        0.52        0.49      0.20 o 
   2   7   4       70.75       76.97      5.64 o 
   3   7   4        2.31        2.06      0.23 o 
   4   7   4        0.98        0.56      0.30 o 
   5   7   4       36.41       36.64      3.32 o 
   6   7   4        2.21        1.66      0.27 o 
   7   7   4        0.04        0.31      0.20 o 
   8   7   4        1.35        0.58      0.38 o 
  -7   8   4        1.82        0.48      0.53 o 
  -6   8   4        1.48        0.75      0.33 o 
  -5   8   4        1.53        1.10      0.32 o 
  -4   8   4        1.00        0.67      0.28 o 
  -3   8   4        0.21        0.26      0.71 o 
  -2   8   4        1.85        1.38      0.23 o 
  -1   8   4        0.69        0.46      0.23 o 
   0   8   4        0.46        0.69      0.23 o 
   1   8   4       11.70       13.36      0.50 o 
   2   8   4        0.04       -0.01      0.45 o 
   3   8   4        0.26        0.33      0.21 o 
   4   8   4        8.31        7.81      0.44 o 
   5   8   4        0.13       -0.07      0.25 o 
   6   8   4        1.46        2.32      0.34 o 
   7   8   4        3.83        2.17      1.03 o 
  -5   9   4        2.08        0.95      0.36 o 
  -4   9   4        0.78       -0.21      0.94 o 
  -3   9   4        0.01        0.05      0.25 o 
  -2   9   4        0.41        0.92      0.26 o 
  -1   9   4        1.76        1.27      0.26 o 
   0   9   4        8.62        8.09      0.86 o 
   1   9   4        1.32        1.99      0.52 o 
   2   9   4        0.05       -0.22      0.22 o 
   3   9   4        8.30        8.24      0.50 o 
   4   9   4        0.13        0.04      1.29 o 
   5   9   4        0.31        0.34      0.37 o 
  -3  10   4        0.65        0.91      0.74 o 
  -2  10   4        1.20        1.61      0.41 o 
  -1  10   4        2.56        2.23      0.35 o 
   0  10   4        1.11        1.79      0.33 o 
   1  10   4        1.31        2.07      0.80 o 
   2  10   4        2.93        2.34      0.59 o 
   3  10   4        7.01        5.80      3.46 o 
 -10   1   5        0.30        0.23      0.32 o 
  -9   1   5        0.73       -0.09      0.33 o 
  -8   1   5        0.56        0.33      0.21 o 
  -7   1   5        9.30       10.34      0.37 o 
  -6   1   5        1.31        1.35      0.17 o 
  -5   1   5       18.54       19.85      0.38 o 
  -4   1   5       18.16       20.23      0.37 o 
  -3   1   5      627.29      636.60     21.49 o 
  -2   1   5        1.03        0.43      0.15 o 
  -1   1   5       26.42       23.45      0.44 o 
   0   1   5        6.94        6.69      0.34 o 
   1   1   5      740.22      726.23     13.05 o 
   2   1   5       12.81       14.97      0.36 o 
   3   1   5      141.87      145.78      2.40 o 
   4   1   5      138.76      148.29      2.08 o 
   5   1   5        0.66        0.34      0.12 o 
   6   1   5        0.41        1.38      0.21 o 
   7   1   5       95.74       98.15      1.62 o 
   8   1   5        2.85        1.96      0.25 o 
   9   1   5        0.77        1.53      0.28 o 
  10   1   5        0.03        0.13      0.36 o 
 -10   2   5        0.25       -0.05      0.53 o 
  -9   2   5        6.72        6.71      0.37 o 
  -8   2   5        9.10       10.00      0.76 o 
  -7   2   5        0.16       -0.03      0.30 o 
  -6   2   5       17.35       18.53      0.46 o 
  -5   2   5       47.14       51.16      2.48 o 
  -4   2   5       69.78       72.90      1.86 o 
  -3   2   5        0.56        0.34      0.10 o 
  -2   2   5      157.21      140.56      1.81 o 
  -1   2   5        8.21        8.41      0.23 o 
   0   2   5      296.63      282.39      4.74 o 
   1   2   5      215.81      204.89      3.45 o 
   2   2   5       43.90       51.33      1.10 o 
   3   2   5       12.74       16.09      0.50 o 
   4   2   5       36.81       39.56      0.76 o 
   5   2   5       14.04       16.04      0.38 o 
   6   2   5      172.29      189.44      8.40 o 
   7   2   5       13.90       12.04      0.44 o 
   8   2   5        3.59        2.57      0.27 o 
   9   2   5        0.22       -0.23      0.54 o 
  10   2   5        0.07       -0.02      0.43 o 
 -10   3   5        4.18        2.95      0.42 o 
  -9   3   5        0.37        0.80      0.45 o 
  -8   3   5       23.93       26.55      0.66 o 
  -7   3   5        5.63        5.08      0.64 o 
  -6   3   5       30.82       37.19      1.00 o 
  -5   3   5        1.20        1.55      0.22 o 
  -4   3   5        9.53        9.93      0.28 o 
  -3   3   5        3.38        3.41      0.32 o 
  -2   3   5      372.44      387.68     19.84 o 
  -1   3   5        8.33        9.70      0.77 o 
   0   3   5      280.76      290.16      4.43 o 
   1   3   5       12.95       12.52      0.88 o 
   2   3   5        4.55        2.58      0.15 o 
   3   3   5       12.87       10.03      0.55 o 
   4   3   5       10.61       11.28      0.35 o 
   5   3   5       59.69       71.04      2.57 o 
   6   3   5      127.75      143.92      6.19 o 
   7   3   5        7.23        6.94      0.62 o 
   8   3   5        0.00        0.24      0.21 o 
   9   3   5        4.53        5.06      0.33 o 
  10   3   5        0.73        0.74      0.78 o 
 -10   4   5        0.30        0.33      0.56 o 
  -9   4   5        6.76        5.91      0.41 o 
  -8   4   5        0.35        0.29      0.51 o 
  -7   4   5        9.48        9.33      0.86 o 
  -6   4   5        7.53        7.10      0.28 o 
  -5   4   5       35.16       36.10      0.66 o 
  -4   4   5        3.34        3.56      0.26 o 
  -3   4   5       85.20       94.81      2.46 o 
  -2   4   5       26.95       29.38      1.02 o 
  -1   4   5       93.92      105.06      1.92 o 
   0   4   5       86.98       82.63      1.42 o 
   1   4   5       15.94       20.31      1.12 o 
   2   4   5       13.80       12.05      1.54 o 
   3   4   5      128.22      140.70      2.78 o 
   4   4   5       66.53       69.07      4.40 o 
   5   4   5        3.64        4.29      0.27 o 
   6   4   5        0.92        1.38      0.24 o 
   7   4   5        8.19        8.38      0.54 o 
   8   4   5        5.31        6.65      0.42 o 
   9   4   5        6.40        6.73      0.44 o 
  10   4   5        0.98        0.31      0.49 o 
  -9   5   5        0.34        0.58      0.39 o 
  -8   5   5        2.28        2.56      0.70 o 
  -7   5   5        9.34        9.47      0.78 o 
  -6   5   5        2.14        2.35      0.26 o 
  -5   5   5        2.10        2.08      0.21 o 
  -4   5   5       17.49       17.84      0.44 o 
  -3   5   5        0.70        0.65      0.13 o 
  -2   5   5       77.82       74.24      2.14 o 
  -1   5   5       11.57       10.74      0.51 o 
   0   5   5       49.36       50.38      3.08 o 
   1   5   5        9.30        9.76      0.43 o 
   2   5   5      155.95      173.22     12.12 o 
   3   5   5       74.92       67.97      5.24 o 
   4   5   5        1.02        1.00      0.29 o 
   5   5   5        0.76        0.61      0.19 o 
   6   5   5       12.44       12.76      0.59 o 
   7   5   5        1.88        1.88      0.66 o 
   8   5   5        5.73        6.92      0.75 o 
   9   5   5        0.91        0.54      0.35 o 
  -8   6   5        8.31        6.93      0.47 o 
  -7   6   5        2.51        2.17      0.61 o 
  -6   6   5        0.67        0.42      0.24 o 
  -5   6   5       25.04       26.85      1.13 o 
  -4   6   5        5.63        5.62      0.78 o 
  -3   6   5        0.99        1.80      0.18 o 
  -2   6   5       24.15       22.22      0.76 o 
  -1   6   5       42.11       44.27      1.03 o 
   0   6   5        0.06        0.23      0.09 o 
   1   6   5       34.34       32.03      1.29 o 
   2   6   5      162.07      160.05      9.00 o 
   3   6   5      104.57      107.27      9.31 o 
   4   6   5       38.19       37.26      2.01 o 
   5   6   5        6.70        5.16      0.25 o 
   6   6   5        5.92        7.22      0.68 o 
   7   6   5        0.10        0.03      0.28 o 
   8   6   5        0.88        0.80      0.32 o 
  -8   7   5        0.02        0.06      0.48 o 
  -7   7   5       40.84       43.02      3.08 o 
  -6   7   5        0.96        1.28      0.38 o 
  -5   7   5        0.09        0.33      0.27 o 
  -4   7   5        8.54        9.21      0.38 o 
  -3   7   5       21.63       24.32      1.32 o 
  -2   7   5       10.39       10.27      0.72 o 
  -1   7   5      282.48      300.13      7.68 o 
   0   7   5        1.72        1.46      0.47 o 
   1   7   5        0.64        0.44      0.17 o 
   2   7   5        0.62        0.04      0.28 o 
   3   7   5       15.36       14.44      0.49 o 
   4   7   5       10.92       12.29      1.97 o 
   5   7   5        0.04       -0.19      0.27 o 
   6   7   5        0.60        1.22      0.18 o 
   7   7   5        0.22       -0.19      0.30 o 
  -6   8   5        4.29        3.75      0.58 o 
  -5   8   5        6.34        5.52      0.77 o 
  -4   8   5        0.71        0.07      0.26 o 
  -3   8   5        1.76        2.13      0.24 o 
  -2   8   5      109.17      118.16      6.97 o 
  -1   8   5        0.86        0.93      0.24 o 
   0   8   5       13.82       11.81      0.43 o 
   1   8   5        0.41        0.30      0.18 o 
   2   8   5        0.02        0.07      0.22 o 
   3   8   5        2.55        2.52      0.93 o 
   4   8   5        2.79        3.26      0.30 o 
   5   8   5        1.34        1.93      0.69 o 
   6   8   5        0.00       -0.23      0.72 o 
  -5   9   5        0.08       -0.91      0.91 o 
  -4   9   5        0.13        0.38      0.38 o 
  -3   9   5        0.55        0.47      0.23 o 
  -2   9   5        1.93        2.10      0.65 o 
  -1   9   5        0.38        0.60      0.43 o 
   0   9   5        5.76        5.26      0.52 o 
   1   9   5       10.85       12.13      0.57 o 
   2   9   5       13.09       15.11      1.19 o 
   3   9   5        0.40        0.07      0.59 o 
   4   9   5        1.84        1.60      0.40 o 
   5   9   5        3.73        4.02      1.59 o 
  -1  10   5        8.02        6.29      0.98 o 
   0  10   5        0.00        1.05      0.72 o 
   1  10   5        0.25       -0.34      0.63 o 
 -10   0   6        0.99        2.52      0.73 o 
  -9   0   6        0.18        0.30      0.41 o 
  -8   0   6        1.57        1.10      0.30 o 
  -7   0   6       25.28       30.35      0.82 o 
  -5   0   6        3.15        3.19      0.28 o 
  -4   0   6      483.24      576.88     15.16 o 
  -3   0   6      261.19      265.27      4.22 o 
  -2   0   6        4.43        4.88      0.25 o 
  -1   0   6        0.38        0.53      0.17 o 
   0   0   6       69.69       74.78      1.55 o 
   1   0   6      386.80      393.85      8.65 o 
   3   0   6       11.78       10.56      0.55 o 
   4   0   6       98.16       93.33      2.07 o 
   5   0   6       33.00       30.66      0.88 o 
   6   0   6        4.49        3.42      0.28 o 
   7   0   6        9.96        9.88      0.51 o 
   8   0   6        2.58        2.26      0.34 o 
   9   0   6        2.56        1.60      0.37 o 
  10   0   6        3.29        2.72      0.87 o 
 -10   1   6        0.30        0.35      0.44 o 
  -9   1   6        0.53        0.26      0.30 o 
  -8   1   6        0.03       -0.23      0.23 o 
  -7   1   6        6.32        6.54      0.47 o 
  -6   1   6        1.80        2.10      0.19 o 
  -5   1   6      318.42      362.91      5.16 o 
  -4   1   6        2.73        2.45      0.16 o 
  -3   1   6       23.77       23.87      0.37 o 
  -2   1   6       19.26       17.16      0.36 o 
  -1   1   6       15.11       16.90      0.36 o 
   0   1   6        0.01        0.32      0.11 o 
   1   1   6      106.65      113.64      2.32 o 
   2   1   6        0.65        0.41      0.16 o 
   3   1   6        6.04        4.04      0.27 o 
   4   1   6       25.48       26.91      0.58 o 
   5   1   6      197.25      229.44      3.50 o 
   6   1   6        0.73        1.49      0.53 o 
   7   1   6       15.75       16.89      0.57 o 
   8   1   6        4.91        4.27      0.28 o 
   9   1   6        0.41        0.23      0.29 o 
  10   1   6        0.00        0.19      0.48 o 
 -10   2   6        0.69        0.09      0.67 o 
  -9   2   6        4.10        3.29      0.32 o 
  -8   2   6        0.04       -0.10      0.25 o 
  -7   2   6        3.62        4.10      0.28 o 
  -6   2   6        0.91        0.76      0.20 o 
  -5   2   6        2.00        1.49      0.19 o 
  -4   2   6        3.20        2.78      0.18 o 
  -3   2   6       11.15       10.90      0.25 o 
  -2   2   6        1.72        0.91      0.20 o 
  -1   2   6       18.45       18.06      0.38 o 
   0   2   6      100.58       98.75      6.50 o 
   1   2   6       52.68       51.36      1.07 o 
   2   2   6      133.92      136.02      2.54 o 
   3   2   6       45.57       45.56      1.38 o 
   4   2   6       29.86       31.58      0.69 o 
   5   2   6      252.91      303.98      5.45 o 
   6   2   6        3.06        2.24      0.23 o 
   7   2   6        2.02        0.67      0.26 o 
   8   2   6        0.80        0.57      0.28 o 
   9   2   6        0.56        0.80      0.74 o 
  10   2   6        3.15        2.12      0.62 o 
 -10   3   6        0.24       -0.05      1.36 o 
  -9   3   6        0.61        0.79      0.52 o 
  -8   3   6        0.33        0.52      0.24 o 
  -7   3   6        0.15        0.37      0.21 o 
  -6   3   6        0.10        0.13      0.19 o 
  -5   3   6        0.06       -0.17      0.17 o 
  -4   3   6       12.97       14.03      0.36 o 
  -3   3   6       37.20       37.75      0.70 o 
  -2   3   6        2.19        2.32      0.27 o 
  -1   3   6       62.57       64.26      1.28 o 
   0   3   6       51.75       45.76      1.74 o 
   1   3   6        2.84        2.72      0.15 o 
   2   3   6       29.06       30.27      0.67 o 
   3   3   6        0.52        0.68      0.15 o 
   4   3   6      156.45      188.09      9.40 o 
   5   3   6        5.07        4.74      0.43 o 
   6   3   6       24.56       23.44      1.50 o 
   7   3   6        0.03        0.27      0.24 o 
   8   3   6        2.07        1.91      0.33 o 
   9   3   6        0.76        0.42      0.29 o 
  10   3   6        0.37        0.82      0.70 o 
  -9   4   6        0.02       -0.50      0.60 o 
  -8   4   6        1.06        0.87      0.28 o 
  -7   4   6       19.01       19.77      1.54 o 
  -6   4   6        0.66        1.15      0.22 o 
  -5   4   6        4.07        4.18      0.31 o 
  -4   4   6        1.06        1.57      0.17 o 
  -3   4   6       18.25       18.31      0.52 o 
  -2   4   6       10.50       11.37      0.78 o 
  -1   4   6      156.93      161.69      2.51 o 
   0   4   6        7.72        7.81      0.29 o 
   1   4   6       47.75       51.72      3.15 o 
   2   4   6        1.10        0.64      0.09 o 
   3   4   6      314.16      333.40     13.83 o 
   4   4   6        0.57       -0.02      0.20 o 
   5   4   6        0.83        0.67      0.20 o 
   6   4   6       25.99       27.59      1.45 o 
   7   4   6        1.85        1.53      0.60 o 
   8   4   6        1.77        2.05      0.29 o 
   9   4   6        0.65        0.18      0.29 o 
  -9   5   6        0.10       -0.49      0.55 o 
  -8   5   6        6.76        6.36      0.39 o 
  -7   5   6        0.53        0.62      0.43 o 
  -6   5   6        7.06        6.88      0.32 o 
  -5   5   6       21.81       24.46      0.53 o 
  -4   5   6       47.18       54.81      2.25 o 
  -3   5   6        2.13        1.76      0.17 o 
  -2   5   6       13.07       13.14      0.45 o 
  -1   5   6        6.06        5.31      0.21 o 
   0   5   6        4.24        5.14      0.36 o 
   1   5   6       18.62       18.85      0.65 o 
   2   5   6       46.97       48.36      2.23 o 
   3   5   6       83.09       89.75      6.28 o 
   4   5   6       65.08       61.37      1.47 o 
   5   5   6        5.51        6.43      0.33 o 
   6   5   6        0.43        0.78      0.22 o 
   7   5   6        0.03        0.23      0.25 o 
   8   5   6        0.07       -0.13      0.41 o 
   9   5   6        2.05        1.65      0.68 o 
  -8   6   6        4.95        4.88      0.71 o 
  -7   6   6        0.32        0.84      0.24 o 
  -6   6   6        8.37        9.69      0.40 o 
  -5   6   6        0.41        0.53      0.21 o 
  -4   6   6       22.61       27.55      0.68 o 
  -3   6   6       11.60       11.99      0.37 o 
  -2   6   6        2.15        1.86      0.21 o 
  -1   6   6        2.59        2.30      0.35 o 
   0   6   6        2.05        1.92      0.43 o 
   1   6   6       18.35       18.13      0.71 o 
   2   6   6       12.19       13.41      1.25 o 
   3   6   6        0.07        0.42      0.24 o 
   4   6   6        3.34        1.20      0.33 o 
   5   6   6        3.22        2.82      0.32 o 
   6   6   6        1.56        2.09      0.27 o 
   7   6   6        0.16        0.47      0.25 o 
   8   6   6        1.78        1.73      0.60 o 
  -7   7   6        9.73        5.85      0.83 o 
  -6   7   6        1.93        2.52      1.02 o 
  -5   7   6       50.48       55.25      1.37 o 
  -4   7   6       10.58        9.74      0.56 o 
  -3   7   6       19.95       20.71      1.13 o 
  -2   7   6        2.84        2.96      0.39 o 
  -1   7   6        1.01        0.91      0.88 o 
   0   7   6       28.93       29.89      0.96 o 
   1   7   6        1.36        0.90      0.37 o 
   2   7   6        3.41        2.81      0.72 o 
   3   7   6       39.52       40.43      1.47 o 
   4   7   6        3.17        2.25      0.29 o 
   5   7   6        0.32        0.00      0.59 o 
   6   7   6        1.73        1.45      0.41 o 
   7   7   6        0.01       -1.12      1.12 o 
  -6   8   6        0.12        0.86      1.72 o 
  -5   8   6        0.02       -0.12      1.12 o 
  -4   8   6        0.01        0.04      0.33 o 
  -3   8   6        0.13        0.27      0.63 o 
  -2   8   6        0.31        0.30      0.15 o 
  -1   8   6        6.02        6.36      0.60 o 
   0   8   6        0.30        0.30      0.29 o 
   1   8   6        0.70        1.08      0.31 o 
   2   8   6        5.45        5.64      0.57 o 
   3   8   6        0.28        0.36      0.34 o 
   4   8   6        0.51        0.66      0.54 o 
   5   8   6        4.78        4.28      0.77 o 
  -4   9   6        0.13        0.09      0.62 o 
  -3   9   6        0.85       -0.68      0.68 o 
  -2   9   6        3.36        1.71      0.53 o 
  -1   9   6        1.79        1.30      0.47 o 
   0   9   6        0.02       -0.25      0.44 o 
   1   9   6        6.04        6.19      0.82 o 
   2   9   6        0.01        0.35      0.43 o 
   3   9   6        0.56        1.70      1.22 o 
 -10   1   7        0.24        0.67      0.84 o 
  -9   1   7        0.91        0.90      0.59 o 
  -8   1   7        0.16       -0.02      0.72 o 
  -7   1   7        2.77        2.68      0.26 o 
  -6   1   7        4.23        5.18      0.24 o 
  -5   1   7       91.93      108.70      1.52 o 
  -4   1   7        0.00       -0.04      0.14 o 
  -3   1   7        0.15        0.13      0.14 o 
  -2   1   7        0.04       -0.09      0.19 o 
  -1   1   7      125.00      127.12      1.71 o 
   0   1   7       11.19       12.21      0.38 o 
   1   1   7       93.54       96.18      2.83 o 
   2   1   7       85.70       89.82      1.83 o 
   3   1   7        0.17       -0.22      0.22 o 
   4   1   7        0.18        0.51      0.19 o 
   5   1   7      112.13      117.31      3.05 o 
   6   1   7        7.24        6.29      0.32 o 
   7   1   7        0.81        1.48      0.24 o 
   8   1   7        0.55        0.44      0.29 o 
   9   1   7        0.01        0.21      0.43 o 
  -9   2   7        0.08       -0.01      0.32 o 
  -8   2   7        0.87        0.48      0.27 o 
  -7   2   7        2.48        2.74      0.31 o 
  -6   2   7        5.11        5.66      0.29 o 
  -5   2   7        0.04        0.01      0.19 o 
  -4   2   7        6.16        5.76      0.22 o 
  -3   2   7        0.27        0.70      0.15 o 
  -2   2   7       78.61       81.42      1.35 o 
  -1   2   7       85.67       94.88      1.36 o 
   0   2   7       11.76       11.67      0.28 o 
   1   2   7        4.24        3.46      0.18 o 
   2   2   7       10.57       10.26      0.39 o 
   3   2   7        7.23        8.10      0.34 o 
   4   2   7      133.47      144.20      4.27 o 
   5   2   7       13.83       11.49      0.39 o 
   6   2   7       12.85       11.57      0.41 o 
   7   2   7        0.40        0.12      0.21 o 
   8   2   7        0.01        0.30      0.27 o 
   9   2   7        0.91        0.91      0.40 o 
  -9   3   7        0.85        0.37      0.57 o 
  -8   3   7        3.58        4.01      0.46 o 
  -7   3   7        0.05        0.23      0.23 o 
  -6   3   7        1.17        1.71      0.47 o 
  -5   3   7        0.33        0.29      0.19 o 
  -4   3   7       67.49       78.42      2.24 o 
  -3   3   7       12.74       14.35      0.45 o 
  -2   3   7       91.87       98.38      1.71 o 
  -1   3   7        5.12        4.82      0.26 o 
   0   3   7        0.07        0.08      0.15 o 
   1   3   7        7.30        7.28      0.30 o 
   2   3   7       10.68       12.43      0.51 o 
   3   3   7       50.56       54.64      3.24 o 
   4   3   7      121.49      137.71      3.97 o 
   5   3   7       17.08       17.77      0.55 o 
   6   3   7        0.71        1.19      0.40 o 
   7   3   7       10.85       12.29      0.52 o 
   8   3   7        1.03        1.34      0.30 o 
   9   3   7        0.02       -0.48      0.48 o 
  -9   4   7        1.62        0.76      0.70 o 
  -8   4   7        1.27        0.94      0.39 o 
  -7   4   7        7.22        6.50      0.34 o 
  -6   4   7        0.43        0.45      0.19 o 
  -5   4   7       15.54       16.51      0.81 o 
  -4   4   7        8.27        9.50      0.45 o 
  -3   4   7       28.14       29.38      0.67 o 
  -2   4   7       15.55       14.03      0.49 o 
  -1   4   7       20.15       22.84      0.82 o 
   0   4   7        3.28        3.17      0.25 o 
   1   4   7       93.26      103.14      2.71 o 
   2   4   7       50.00       52.25      2.86 o 
   3   4   7        1.02        1.09      0.14 o 
   4   4   7        1.63        1.43      0.26 o 
   5   4   7       19.27       22.73      1.39 o 
   6   4   7        6.02        7.46      0.50 o 
   7   4   7        9.05       11.52      0.54 o 
   8   4   7        1.02        1.24      0.37 o 
   9   4   7        0.81       -0.55      0.78 o 
  -8   5   7        0.40        0.18      0.46 o 
  -7   5   7        0.25        0.09      0.24 o 
  -6   5   7        6.87        5.78      0.52 o 
  -5   5   7        0.16        0.41      0.17 o 
  -4   5   7        7.20        7.24      0.88 o 
  -3   5   7        6.65        5.95      0.31 o 
  -2   5   7        5.42        5.30      0.42 o 
  -1   5   7        0.68        0.84      0.16 o 
   0   5   7       36.21       39.95      1.41 o 
   1   5   7       43.00       44.85      2.15 o 
   2   5   7        1.04        0.69      0.59 o 
   3   5   7        0.19       -0.06      0.72 o 
   4   5   7       14.27       13.54      0.54 o 
   5   5   7        2.88        2.68      0.40 o 
   6   5   7        7.40        9.07      1.00 o 
   7   5   7        0.72       -0.22      0.31 o 
   8   5   7        9.36        9.12      0.75 o 
  -7   6   7        3.71        2.48      0.54 o 
  -6   6   7        0.36        0.75      0.23 o 
  -5   6   7        0.58        0.67      0.22 o 
  -4   6   7        4.08        3.71      0.94 o 
  -3   6   7       18.68       20.12      0.69 o 
  -2   6   7        2.99        2.07      0.64 o 
  -1   6   7       16.70       17.40      0.83 o 
   0   6   7       65.87       71.19      1.80 o 
   1   6   7       61.24       68.81      1.75 o 
   2   6   7       38.75       40.64      2.55 o 
   3   6   7        6.05        5.08      0.48 o 
   4   6   7        2.36        1.88      0.37 o 
   5   6   7        0.14        0.00      0.53 o 
   6   6   7        0.04        0.92      0.40 o 
   7   6   7        0.41       -0.42      0.73 o 
  -6   7   7        1.84        1.60      1.01 o 
  -5   7   7        4.88        3.50      0.53 o 
  -4   7   7        3.88        3.95      0.30 o 
  -3   7   7      102.93      113.58      3.21 o 
  -2   7   7        0.01        0.23      0.67 o 
  -1   7   7        2.42        2.39      0.39 o 
   0   7   7        2.05        2.49      0.86 o 
   1   7   7       11.75       10.98      1.16 o 
   2   7   7        4.93        5.29      0.51 o 
   3   7   7        0.00       -0.03      0.55 o 
   4   7   7        0.21        0.33      1.06 o 
   5   7   7        1.58        1.63      0.87 o 
   6   7   7        0.10        0.11      0.69 o 
  -5   8   7        0.00       -0.23      1.02 o 
  -4   8   7       30.63       29.24      2.73 o 
  -3   8   7        0.36        0.54      0.53 o 
  -2   8   7       10.82        7.68      0.85 o 
  -1   8   7        0.00       -0.12      0.48 o 
   0   8   7        0.00        0.45      0.31 o 
   1   8   7        0.42        0.17      0.88 o 
   2   8   7        1.00        1.12      0.41 o 
   3   8   7        0.27        0.61      0.29 o 
   4   8   7        0.00       -0.83      1.01 o 
  -2   9   7        2.20        2.76      0.66 o 
  -1   9   7        4.78        2.46      0.88 o 
   0   9   7        5.95        4.60      1.73 o 
   1   9   7        0.36        0.75      0.49 o 
  -9   0   8        3.89        3.36      0.83 o 
  -8   0   8       83.55       89.98      2.74 o 
  -7   0   8        1.32        1.52      0.39 o 
  -6   0   8      125.65      146.04      3.12 o 
  -5   0   8       36.24       40.00      1.01 o 
  -4   0   8        0.72        0.31      0.26 o 
  -3   0   8        0.35       -0.15      0.24 o 
  -2   0   8       22.46       25.37      0.76 o 
  -1   0   8      118.62      131.92      2.46 o 
   0   0   8      312.01      342.76      6.69 o 
   1   0   8        3.94        4.24      0.27 o 
   2   0   8       20.86       21.11      0.85 o 
   3   0   8       19.93       21.42      0.90 o 
   4   0   8        0.41        0.34      0.18 o 
   5   0   8        7.13        6.78      0.36 o 
   6   0   8        8.61        9.12      0.43 o 
   7   0   8        2.34        1.80      0.43 o 
   8   0   8        2.65        4.25      0.65 o 
   9   0   8        1.08        1.27      0.54 o 
  -9   1   8        1.07        0.91      0.61 o 
  -8   1   8        1.01        0.44      0.52 o 
  -7   1   8       63.20       69.46      1.40 o 
  -6   1   8        0.23        0.66      0.22 o 
  -5   1   8        0.33        0.59      0.54 o 
  -4   1   8        0.67        0.69      0.21 o 
  -3   1   8        2.87        2.43      0.21 o 
  -2   1   8        0.29        0.60      0.31 o 
  -1   1   8       30.35       32.34      0.58 o 
   0   1   8        4.20        4.59      0.22 o 
   1   1   8        0.03        0.19      0.14 o 
   2   1   8        3.15        2.06      0.23 o 
   3   1   8      151.15      181.10      5.31 o 
   4   1   8        2.79        2.52      0.23 o 
   5   1   8       15.80       17.65      0.54 o 
   6   1   8        8.83        9.15      0.42 o 
   7   1   8        1.39        1.87      0.25 o 
   8   1   8        0.13        0.10      0.34 o 
   9   1   8        4.55        4.62      0.68 o 
  -9   2   8        0.40       -0.21      0.64 o 
  -8   2   8        0.00        0.17      0.36 o 
  -7   2   8        0.07       -0.18      0.27 o 
  -6   2   8        0.01       -0.19      0.42 o 
  -5   2   8        1.66        1.60      0.23 o 
  -4   2   8        0.19        0.00      0.18 o 
  -3   2   8        6.58        6.79      0.29 o 
  -2   2   8       19.09       20.10      0.50 o 
  -1   2   8       17.42       17.47      0.48 o 
   0   2   8       31.49       34.03      0.63 o 
   1   2   8       10.09       11.55      0.31 o 
   2   2   8       27.14       29.51      0.92 o 
   3   2   8      203.33      236.94      5.10 o 
   4   2   8        0.39       -0.25      0.25 o 
   5   2   8        2.53        2.30      0.26 o 
   6   2   8        0.23        0.37      0.25 o 
   7   2   8        0.43        0.76      0.24 o 
   8   2   8        3.69        2.72      0.37 o 
   9   2   8        0.65        0.92      0.51 o 
  -8   3   8        0.00       -0.05      0.43 o 
  -7   3   8        0.32        0.27      0.27 o 
  -6   3   8        1.87        1.59      0.26 o 
  -5   3   8        1.37        1.17      0.20 o 
  -4   3   8        0.03       -0.04      0.21 o 
  -3   3   8        5.75        5.71      0.38 o 
  -2   3   8        4.08        4.70      0.47 o 
  -1   3   8        0.22        0.59      0.20 o 
   0   3   8        5.68        5.89      0.30 o 
   1   3   8        0.00        0.22      0.17 o 
   2   3   8       49.45       55.67      2.69 o 
   3   3   8        1.09        1.21      0.34 o 
   4   3   8       33.84       33.91      1.44 o 
   5   3   8        0.20        0.58      0.20 o 
   6   3   8        1.80        2.18      0.25 o 
   7   3   8        0.38        0.17      0.30 o 
   8   3   8        0.55       -0.01      0.40 o 
  -8   4   8        0.09       -0.41      1.19 o 
  -7   4   8        0.09        0.25      0.38 o 
  -6   4   8        1.13        1.20      0.21 o 
  -5   4   8        8.05        6.77      0.69 o 
  -4   4   8        1.78        1.90      0.31 o 
  -3   4   8       26.13       29.09      1.36 o 
  -2   4   8        3.75        3.75      0.32 o 
  -1   4   8       17.98       21.52      0.55 o 
   0   4   8        2.68        2.57      0.24 o 
   1   4   8      151.63      165.06      3.85 o 
   2   4   8        1.75        1.31      0.40 o 
   3   4   8        0.00        0.12      0.23 o 
   4   4   8       25.26       26.65      0.91 o 
   5   4   8        2.50        1.91      0.56 o 
   6   4   8        1.65        1.64      0.42 o 
   7   4   8        0.61        0.90      0.35 o 
   8   4   8        0.05       -0.61      0.62 o 
  -7   5   8        2.39        2.11      0.44 o 
  -6   5   8        6.74        6.46      0.32 o 
  -5   5   8        0.25        0.27      0.21 o 
  -4   5   8        5.11        5.00      0.35 o 
  -3   5   8        0.23        0.07      0.37 o 
  -2   5   8        3.28        2.77      0.27 o 
  -1   5   8        3.81        3.64      0.22 o 
   0   5   8       16.54       17.67      1.25 o 
   1   5   8       53.59       55.24      1.45 o 
   2   5   8       48.82       47.97      2.95 o 
   3   5   8        2.71        2.72      0.42 o 
   4   5   8        0.73        0.58      0.64 o 
   5   5   8        0.00        0.11      0.45 o 
   6   5   8        0.01       -0.12      0.42 o 
   7   5   8        2.23        1.46      0.66 o 
  -6   6   8        5.37        4.56      0.63 o 
  -5   6   8        1.90        2.00      0.25 o 
  -4   6   8        1.06        1.01      0.45 o 
  -3   6   8        0.44        0.20      0.74 o 
  -2   6   8        0.73        0.76      0.16 o 
  -1   6   8        7.52        8.58      0.50 o 
   0   6   8        4.11        4.09      0.40 o 
   1   6   8        0.06        0.08      0.37 o 
   2   6   8        1.46        0.48      0.53 o 
   3   6   8        2.41        3.66      0.80 o 
   4   6   8        0.83        0.51      0.70 o 
   5   6   8        0.03        0.09      0.67 o 
   6   6   8        1.39        1.92      0.68 o 
  -5   7   8        5.42        2.62      0.93 o 
  -4   7   8        0.15       -0.32      0.57 o 
  -3   7   8        0.60        0.66      0.49 o 
  -2   7   8        5.71        5.72      0.56 o 
  -1   7   8        0.67        0.25      0.33 o 
   0   7   8        3.74        3.93      0.43 o 
   1   7   8       20.13       20.90      0.86 o 
   2   7   8        1.72        1.14      0.58 o 
   3   7   8        0.83        0.95      0.75 o 
   4   7   8        1.12        0.98      0.86 o 
   5   7   8        0.01        0.17      0.83 o 
  -3   8   8        1.61        0.50      0.69 o 
  -2   8   8        0.53        1.07      0.76 o 
  -1   8   8        0.52        0.51      0.90 o 
   0   8   8        2.09        1.48      0.41 o 
   1   8   8        0.07       -0.17      0.41 o 
  -8   1   9        0.89        0.58      0.89 o 
  -7   1   9       10.20       10.22      0.48 o 
  -6   1   9        0.09        0.02      0.26 o 
  -5   1   9        0.91        0.42      0.33 o 
  -4   1   9        0.01       -0.06      0.23 o 
  -3   1   9       11.96       12.38      0.62 o 
  -2   1   9        2.95        3.27      0.19 o 
  -1   1   9       25.51       27.43      0.56 o 
   0   1   9       26.00       29.32      0.56 o 
   1   1   9        0.14        0.05      0.14 o 
   2   1   9        0.06        0.16      0.16 o 
   3   1   9       61.31       70.40      3.22 o 
   4   1   9        8.23        7.12      0.37 o 
   5   1   9        0.04        0.22      0.23 o 
   6   1   9        0.95        0.82      0.49 o 
   7   1   9        0.03       -0.18      0.31 o 
   8   1   9        1.45        0.86      0.35 o 
  -8   2   9        0.29       -0.05      0.56 o 
  -7   2   9        0.02       -0.03      0.45 o 
  -6   2   9        0.01       -0.12      0.25 o 
  -5   2   9        0.22        0.22      0.27 o 
  -4   2   9       12.40       12.87      0.51 o 
  -3   2   9       21.11       24.00      0.60 o 
  -2   2   9        1.83        1.26      0.18 o 
  -1   2   9        0.75        0.27      0.10 o 
   0   2   9        0.13        0.07      0.11 o 
   1   2   9        2.67        2.35      0.14 o 
   2   2   9       53.08       61.39      1.46 o 
   3   2   9        5.34        5.36      0.87 o 
   4   2   9       19.49       18.55      0.76 o 
   5   2   9        0.76        0.49      0.35 o 
   6   2   9        0.03        0.29      0.21 o 
   7   2   9        0.85        0.62      0.25 o 
   8   2   9        0.02        0.23      0.59 o 
  -7   3   9        0.05        0.28      0.28 o 
  -6   3   9        8.36        8.44      0.42 o 
  -5   3   9        5.32        4.78      0.33 o 
  -4   3   9       24.38       24.34      0.86 o 
  -3   3   9        0.67        1.42      0.28 o 
  -2   3   9        2.11        2.22      0.29 o 
  -1   3   9        3.10        3.56      0.27 o 
   0   3   9        7.25        8.89      0.43 o 
   1   3   9       27.08       29.80      0.70 o 
   2   3   9       55.51       60.59      3.43 o 
   3   3   9       19.24       20.58      0.82 o 
   4   3   9        2.82        3.28      0.45 o 
   5   3   9       11.30       12.85      0.52 o 
   6   3   9        0.93        0.61      0.25 o 
   7   3   9        0.00        0.24      0.44 o 
  -7   4   9        2.26        1.27      0.40 o 
  -6   4   9        1.35        1.26      0.26 o 
  -5   4   9        6.63        6.04      0.48 o 
  -4   4   9        0.44        0.55      0.31 o 
  -3   4   9        8.68        9.13      0.45 o 
  -2   4   9        0.00       -0.12      0.51 o 
  -1   4   9       28.77       34.69      0.93 o 
   0   4   9       19.94       22.73      0.82 o 
   1   4   9        0.73        0.62      0.69 o 
   2   4   9        2.40        2.10      0.33 o 
   3   4   9       18.20       19.34      0.75 o 
   4   4   9        2.64        2.99      0.62 o 
   5   4   9        6.91        7.20      2.54 o 
   6   4   9        0.19        0.33      0.42 o 
   7   4   9        1.90        1.03      1.28 o 
  -6   5   9        0.16        2.00      0.66 o 
  -5   5   9        1.69        1.81      0.40 o 
  -4   5   9        0.23        0.12      0.27 o 
  -3   5   9        0.03       -0.08      0.45 o 
  -2   5   9        3.93        4.54      0.36 o 
  -1   5   9       14.17       15.23      0.81 o 
   0   5   9        3.92        3.16      0.29 o 
   1   5   9        0.08       -0.24      0.46 o 
   2   5   9        8.65        7.38      0.85 o 
   3   5   9        2.04        2.11      0.86 o 
   4   5   9        5.19        6.54      2.24 o 
   5   5   9        0.22       -0.04      0.58 o 
   6   5   9        8.80        9.21      1.03 o 
  -5   6   9        4.11        3.39      0.74 o 
  -4   6   9        2.81        3.11      0.47 o 
  -3   6   9        2.89        2.29      0.66 o 
  -2   6   9       15.83       14.11      0.74 o 
  -1   6   9       16.09       15.06      0.77 o 
   0   6   9       20.10       21.19      0.90 o 
   1   6   9        2.14        1.46      0.74 o 
   2   6   9        0.29        0.38      0.54 o 
   3   6   9        0.22        0.91      0.66 o 
   4   6   9        0.25       -0.02      0.86 o 
   5   6   9        0.24        1.52      1.13 o 
  -3   7   9        2.08        1.21      0.66 o 
  -2   7   9        1.53        1.23      0.78 o 
  -1   7   9        5.01        3.71      0.89 o 
   0   7   9        0.91        0.85      0.80 o 
   1   7   9        0.03        0.42      1.13 o 
   2   7   9        0.00        0.05      0.79 o 
  -7   0  10        4.00        2.97      0.67 o 
  -6   0  10        0.03       -0.46      0.62 o 
  -5   0  10        0.48        0.40      0.35 o 
  -4   0  10        6.62        6.40      0.51 o 
  -3   0  10       24.53       29.54      0.97 o 
  -2   0  10       61.30       69.99      1.69 o 
  -1   0  10        0.61        1.09      0.29 o 
   0   0  10        0.83        0.60      0.23 o 
   1   0  10        6.72        6.73      0.37 o 
   2   0  10        5.68        5.29      0.34 o 
   3   0  10        3.19        3.32      0.36 o 
   4   0  10       10.03        9.72      0.62 o 
   5   0  10        0.49        0.70      0.71 o 
   6   0  10        1.12        0.82      0.50 o 
   7   0  10        0.75        0.10      0.52 o 
  -7   1  10        0.56        0.79      0.32 o 
  -6   1  10        0.01       -0.02      0.26 o 
  -5   1  10        0.50        0.15      0.24 o 
  -4   1  10        0.01        0.09      0.33 o 
  -3   1  10        8.77        9.23      0.33 o 
  -2   1  10        3.65        3.33      0.24 o 
  -1   1  10        0.35        0.42      0.15 o 
   0   1  10        0.22       -0.06      0.27 o 
   1   1  10       56.40       66.13      1.16 o 
   2   1  10        4.27        4.32      0.26 o 
   3   1  10        6.20        5.89      0.43 o 
   4   1  10        5.93        5.68      0.43 o 
   5   1  10        0.86        0.84      0.38 o 
   6   1  10        0.16       -0.04      0.35 o 
   7   1  10        5.11        4.16      0.46 o 
  -7   2  10        0.19       -0.39      0.47 o 
  -6   2  10        0.00        0.47      0.45 o 
  -5   2  10        1.38        1.03      0.35 o 
  -4   2  10        1.92        2.15      0.31 o 
  -3   2  10        3.59        3.53      0.26 o 
  -2   2  10        4.37        4.87      0.42 o 
  -1   2  10        1.88        1.94      0.24 o 
   0   2  10       11.48       11.97      0.33 o 
   1   2  10       81.13       96.68      1.49 o 
   2   2  10        0.15        0.01      0.15 o 
   3   2  10        3.30        2.68      0.28 o 
   4   2  10        0.08       -0.25      0.31 o 
   5   2  10        0.17        0.01      0.34 o 
   6   2  10        1.93        1.52      0.41 o 
   7   2  10        0.45       -0.15      0.45 o 
  -6   3  10        0.03        0.00      0.43 o 
  -5   3  10        0.32       -0.10      0.39 o 
  -4   3  10        0.03       -0.03      0.33 o 
  -3   3  10        0.93        0.26      0.38 o 
  -2   3  10        1.07        1.39      0.30 o 
  -1   3  10        0.09        0.02      0.24 o 
   0   3  10        7.89       10.00      0.41 o 
   1   3  10        0.01       -0.16      0.32 o 
   2   3  10       23.26       24.51      0.79 o 
   3   3  10        0.21        0.32      0.28 o 
   4   3  10        0.77        1.54      0.88 o 
   5   3  10        0.03       -0.49      0.49 o 
   6   3  10        0.50        0.38      0.85 o 
  -6   4  10        0.28        0.74      0.50 o 
  -5   4  10        2.11        0.86      0.38 o 
  -4   4  10        1.29        0.91      0.32 o 
  -3   4  10        4.98        4.44      0.35 o 
  -2   4  10        2.02        1.80      0.47 o 
  -1   4  10       42.18       45.85      1.80 o 
   0   4  10        1.68        1.80      0.36 o 
   1   4  10        0.53        0.35      0.42 o 
   2   4  10       12.96       12.31      0.63 o 
   3   4  10        2.06        2.00      0.76 o 
   4   4  10        1.10        1.47      1.29 o 
   5   4  10        0.24        1.69      0.82 o 
  -5   5  10        0.01       -0.26      0.69 o 
  -4   5  10        1.12        0.75      0.42 o 
  -3   5  10        0.88        0.68      0.32 o 
  -2   5  10        5.27        4.16      0.42 o 
  -1   5  10       17.20       17.82      1.04 o 
   0   5  10       19.41       19.80      1.10 o 
   1   5  10        0.46        0.65      0.49 o 
   2   5  10        0.71        0.50      0.50 o 
   3   5  10        0.07        0.46      0.70 o 
   4   5  10        0.00        1.30      1.12 o 
  -3   6  10        2.05        1.89      0.68 o 
  -2   6  10        0.46        0.43      0.48 o 
  -1   6  10        0.30        0.44      0.40 o 
   0   6  10        0.19        1.13      0.62 o 
   1   6  10        1.07        1.92      0.78 o 
   2   6  10        0.15        0.34      0.89 o 
  -6   1  11        0.00        0.07      0.53 o 
  -5   1  11        0.88        0.25      1.05 o 
  -4   1  11        0.39        0.75      0.32 o 
  -3   1  11        3.80        3.16      0.28 o 
  -2   1  11        5.05        4.63      0.33 o 
  -1   1  11        0.00        0.01      0.18 o 
   0   1  11        0.02        0.07      0.18 o 
   1   1  11       17.14       19.46      0.94 o 
   2   1  11        4.53        4.53      0.61 o 
   3   1  11        0.31        0.17      0.67 o 
   4   1  11        0.38        0.68      0.59 o 
   5   1  11        0.06        0.11      0.46 o 
  -5   2  11        3.82        2.44      1.04 o 
  -4   2  11        0.22        0.07      0.34 o 
  -3   2  11        0.13       -0.01      0.32 o 
  -2   2  11        0.34       -0.13      0.24 o 
  -1   2  11        1.02        0.61      0.27 o 
   0   2  11       13.83       14.33      0.70 o 
   1   2  11        0.89        1.06      0.28 o 
   2   2  11       13.50       12.77      0.64 o 
   3   2  11        0.68       -0.15      0.66 o 
   4   2  11        0.10        0.36      0.48 o 
   5   2  11        0.40        0.19      0.49 o 
  -5   3  11        0.00       -0.45      0.78 o 
  -4   3  11        1.78        0.82      0.38 o 
  -3   3  11        1.18        0.80      0.30 o 
  -2   3  11        2.49        2.19      0.31 o 
  -1   3  11       10.51        9.41      0.51 o 
   0   3  11       14.64       14.52      0.76 o 
   1   3  11       11.07       12.05      0.61 o 
   2   3  11        3.40        3.23      0.62 o 
   3   3  11        4.94        5.86      2.74 o 
   4   3  11        0.57        0.95      0.92 o 
  -4   4  11        0.25       -0.03      0.51 o 
  -3   4  11        4.26        2.50      0.58 o 
  -2   4  11        5.25        4.47      0.67 o 
  -1   4  11        0.76        0.02      0.43 o 
   0   4  11        2.18        1.18      0.41 o 
   1   4  11        7.92        7.82      0.76 o 
   2   4  11        0.31        0.68      0.58 o 
   3   4  11        2.55        2.24      0.94 o 
  -2   5  11        2.37        1.09      0.68 o 
  -1   5  11        0.33        0.45      0.60 o 
   0   5  11        2.59        2.81      0.92 o 
   1   5  11        0.66        2.07      1.15 o 
   2   5  11        2.00        1.87      1.01 o 
  -4   0  12        9.39        5.85      1.00 o 
  -3   0  12        0.01       -0.53      0.66 o 
  -2   0  12        0.01        0.52      0.54 o 
  -1   0  12        1.28        0.88      0.57 o 
   0   0  12        4.84        2.79      1.08 o 
   1   0  12        1.12        2.19      0.93 o 
   2   0  12        4.84        4.21      0.91 o 
   3   0  12        0.00        1.19      0.92 o 
  -3   1  12        0.17        0.07      0.41 o 
  -2   1  12        0.01        0.13      0.42 o 
  -1   1  12       11.58       10.59      0.69 o 
   0   1  12        2.39        1.70      0.66 o 
   1   1  12        0.71        0.19      0.81 o 
   2   1  12        2.52        2.03      0.64 o 
   3   1  12        0.04       -0.16      0.58 o 
  -3   2  12        0.40       -0.07      0.36 o 
  -2   2  12        2.95        1.31      0.45 o 
  -1   2  12       18.88       18.72      1.40 o 
   0   2  12        0.47        0.40      0.31 o 
   1   2  12        2.60        1.94      0.44 o 
   2   2  12        0.44       -0.31      0.81 o 
   3   2  12        0.04       -0.10      0.54 o 
  -2   3  12        0.57       -0.16      0.69 o 
  -1   3  12        0.14        0.01      0.88 o 
   0   3  12        7.99        4.74      0.62 o 
   1   3  12        0.02        0.57      0.54 o 
   2   3  12        0.04        0.04      1.05 o 
                                                 
